# Supplementary material for: Beware of Sealing Film of Petri Dishes!—Alters the Expression of a Large Number of Genes
Source: Int J Mol Sci. 2025 Jun 7;26(12):5484. doi: 10.3390/ijms26125484 (PMC12193506; doi:10.3390/ijms26125484)
Supplement: Supplementary file 1 [file ijms-26-05484-s001.zip]

Archive with 3 entries (3 files):
- Figure S1.pdf
- Supplementaly Data Set 1&2.xlsx
- Table S1&2.xlsx
