# Supplementary material for: Beware of Sealing Film of Petri Dishes!—Alters the Expression of a Large Number of Genes
Source: Int J Mol Sci. 2025 Jun 7;26(12):5484. doi: 10.3390/ijms26125484 (PMC12193506; doi:10.3390/ijms26125484)
Supplement: Supplementary file 1 [file ijms-26-05484-s001.zip › Supplementaly Data Set 1&2.xlsx]

## Sheet: Data Set 1
Supplementary Data Set 1. Published articles related to Arabidopsis thaliana
Title	Authors	Journal/Book	Year	DOI
The unconventional TPX2 family protein TPXL3 regulates α Aurora kinase function in spindle morphogenesis in Arabidopsis	Deng. X. et al.	Plant Cell	2025	10.1093/plcell/koaf065
Transcriptome and translatome comparison of tissues from Arabidopsis thaliana	Vélez-Bermúdez. IC. et al.	Sci Data	2025	10.1038/s41597-025-04805-3
The role of mediator subunit MED7 in Arabidopsis development	Kumar. K.-R.-R. et al.	Front Plant Sci	2025	10.3389/fpls.2025.1542950
Characterization and Synthesis of Alkaloidal Butenolides with Seed Germination Stimulating Properties from Angelica dahurica	Fan. J. et al.	J Agric Food Chem	2025	10.1021/acs.jafc.5c00528
Arabidopsis MEB3 functions as a vacuolar metal transporter to regulate iron accumulation in roots	Endo. K. et al.	Front Plant Sci	2025	10.3389/fpls.2025.1517144
Stable and dynamic gene expression patterns over diurnal and developmental timescales in Arabidopsis thaliana	Redmond. E.-J. et al.	New Phytol	2025	10.1111/nph.70023
Genome-wide analysis of CHYR gene family and BnA03.CHYR.1 functional verification under salt stress in Brassica napus L	Guo. Y. et al.	BMC Plant Biol	2025	10.1186/s12870-025-06343-x
Expression of nanobodies in Arabidopsis thaliana strengthens the absorption capacity of triclosan from growth media	Liu. W. et al.	Physiol Plant	2025	10.1111/ppl.70163
Characterization of the Helicase activity of Pif-like Helicases from Arabidopsis thaliana and role in gene regulation and abiotic stress response	Sharma. H. et al.	Plant Physiol Biochem	2025	10.1016/j.plaphy.2025.109771
The phytochrome B signaling regulates salt-mediated seedling growth in the dark	Qi. P. et al.	Plant Cell Physiol	2025	10.1093/pcp/pcaf029
Enhancing seed yield and nitrogen use efficiency of Brassica napus L. under low nitrogen by overexpression of G-proteins from Arabidopsis thaliana	Xie. Y. et al.	J Exp Bot	2025	10.1093/jxb/eraf130
DcNCED2 promotes ABA synthesis via carotenoid degradation and enhances drought resistance in carrot	Zhang. R.-R. et al.	Plant Cell Rep	2025	10.1007/s00299-025-03467-0
UGT74B5-mediated glucosylation at ortho hydroxyl groups of benzoic acid derivatives regulating plant immunity to anthracnose in tea plants	Li. C. et al.	Hortic Res	2025	10.1093/hr/uhaf009
Gaseous exchange-dependent in vitro culture extensively alters plant growth and metabolic landscape revealed by comprehensive metabolomics	Verma. A.-K. et al.	Plant Physiol Biochem	2025	10.1016/j.plaphy.2025.109765
Species-specific PHYTOCHROME-INTERACTING FACTOR utilization in the plant morphogenetic response to environmental stimuli	Kunta. S. et al.	Plant Cell	2025	10.1093/plcell/koaf048
Suppression of defense gene expression under nutrient-rich condition in Arabidopsis seedlings	Nakamura. T. et al.	Plant Biotechnol (Tokyo)	2024	10.5511/plantbiotechnology.24.0726a
Extracellular ATP receptors P2Ks are involved in regulating systemic calcium of Arabidopsis in response to local NaCl stress	Zhang. Y. et al.	Plant Physiol Biochem	2025	10.1016/j.plaphy.2025.109734
Non-CG DNA methylation represses SDC expression to modulate hypocotyl elongation during thermormorphogenesis	Garro. M. et al.	J Exp Bot	2025	10.1093/jxb/eraf105
Allelopathic inhibitory of thymol on Arabidopsis thaliana primary root growth is mediated by ABA signaling pathway	Ma. L. et al.	Plant Sci	2025	10.1016/j.plantsci.2025.112453
Priming with quinoa dehulling residues induces changes in gene expression, boosts antioxidant defense, and mitigates salt stress in Arabidopsis thaliana L	Ruiz. K.-B. et al.	Plant Physiol Biochem	2025	10.1016/j.plaphy.2025.109704
Protocol for detecting intracellular aggregations in Arabidopsis thaliana cell wall mutants using FM4-64 staining	Chow. F. et al.	STAR Protoc	2025	10.1016/j.xpro.2025.103665
Insight into the Underlying Molecular Toxic Mechanisms of Cyantraniliprole and Broflanilide against Different Targets with Glutathione Transferase Phi8 from Arabidopsis thaliana	Yang. F. et al.	J Agric Food Chem	2025	10.1021/acs.jafc.4c12417
LTR retrotransposon-derived novel lncRNA2 enhances cold tolerance in Moso bamboo by modulating antioxidant activity and photosynthetic efficiency	Zhao. J. et al.	PeerJ	2025	10.7717/peerj.19056
The Class II LBD protein MdLBD37 positively regulates the adaptability of apples to drought and salt stress	Li. D. et al.	Biochem Biophys Res Commun	2025	10.1016/j.bbrc.2025.151528
Controlled-Release Phosphorus Fertilizers Manufactured with Chitosan Derivatives: An Effective Alternative for Enhanced Plant Development	García-Ilizaliturri. E. et al.	Plants (Basel)	2025	10.3390/plants14040610
Mitigating Water Stress in Plants with Beneficial Bacteria: Effects on Growth and Rhizosphere Bacterial Communities	Nicotra. D. et al.	Int J Mol Sci	2025	10.3390/ijms26041467
Nicotiana benthamiana VASCULAR-RELATED NAC-DOMAIN7-2 (NbVND7-2) has a role in xylem formation during interfamily grafting	Huang. C. et al.	J Exp Bot	2025	10.1093/jxb/eraf074
HaNAC146 from sunflower overexpression enhances plant growth and stress tolerance	Liu. Y. et al.	Plant Cell Rep	2025	10.1007/s00299-024-03391-9
SALT OVERLY SENSITIVE2 and AMMONIUM TRANSPORTER1;1 contribute to plant salt tolerance by maintaining ammonium uptake	Ma. L. et al.	Plant Cell	2025	10.1093/plcell/koaf034
Molecular chaperon HSP70-9 is required for clathrin-mediated endocytosis in Arabidopsis	Shen. T. et al.	Plant J	2025	10.1111/tpj.17265
Coumarin Promotes Hypocotyl Elongation by Increasing the Synthesis of Brassinosteroids in Plants	Liu. S. et al.	Int J Mol Sci	2025	10.3390/ijms26031092
In Silico identification and characterization of SOS gene family in soybean: Potential of calcium in salinity stress mitigation	Hameed. A. et al.	PLoS One	2025	10.1371/journal.pone.0317612
Non-coding and epigenetic mechanisms in the regulation of seed germination in Arabidopsis thaliana	Tremblay. B.-J. et al.	J Exp Bot	2025	10.1093/jxb/eraf051
Development of robust constitutive synthetic promoter using genetic resources of plant pararetroviruses	Sherpa. T. et al.	Front Plant Sci	2025	10.3389/fpls.2024.1515921
Ethylene-independent modulation of root development by ACC via downregulation of WOX5 and group I CLE peptide expression	Mou. W. et al.	Proc Natl Acad Sci U S A	2025	10.1073/pnas.2417735122
Plant-microbe interactions influence plant performance via boosting beneficial root-endophytic bacteria	Guo. S. et al.	Environ Microbiome	2025	10.1186/s40793-025-00680-y
Chinese cabbage orphan gene BR3 confers bolting resistance to Arabidopsis through the gibberellin pathway	Zhang. Y. et al.	Front Plant Sci	2025	10.3389/fpls.2024.1518962
DFMA: an improved DeepLabv3+ based on FasterNet, multi-receptive field, and attention mechanism for high-throughput phenotyping of seedlings	Jia. L. et al.	Front Plant Sci	2025	10.3389/fpls.2024.1457360
Overexpression of E. coli formaldehyde metabolic genes pleiotropically promotes Arabidopsis thaliana growth by regulating redox homeostasis	Zhang. J. et al.	J Hazard Mater	2025	10.1016/j.jhazmat.2025.137324
Comprehensive Identification of AREB Gene Family in Populus euphratica Oliv. and Functional Analysis of PeAREB04 in Drought Tolerance	Liu. B. et al.	Int J Mol Sci	2025	10.3390/ijms26020518
Arabidopsis thaliana DNA Damage Response Mutants Challenged with Genotoxic Agents-A Different Experimental Approach to Investigate the TDP1α and TDP1β Genes	Bertoncini. A. et al.	Genes (Basel)	2025	10.3390/genes16010103
Impact of GAUT1 Gene Knockout on Cell Aggregation in Arabidopsis thaliana Suspension Culture	Frankevich. T.-A. et al.	BioTech (Basel)	2025	10.3390/biotech14010002
Phosphorylation of Arabidopsis NRT1.1 regulates plant stomatal aperture and drought resistance in low nitrate condition	Kou. Y. et al.	BMC Plant Biol	2025	10.1186/s12870-024-06008-1
Gene expression and mucilage adaptations to salinity in germination of extreme halophyte Schrenkiella parvula seeds	Şekerci. K. et al.	Plant Physiol Biochem	2025	10.1016/j.plaphy.2025.109517
Genome-wide analysis of the SPL family in Zanthoxylum armatum and ZaSPL21 promotes flowering and improves salt tolerance in transgenic Nicotiana benthamiana	Li. J. et al.	Plant Mol Biol	2025	10.1007/s11103-024-01530-0
Arabidopsis glycosyltransferase UGT86A1 promotes plant adaptation to salt and drought stresses	Ma. Y. et al.	Physiol Plant	2025	10.1111/ppl.70050
BPC1 and BPC2 positively regulates the waterlogging stress tolerance in Arabidopsis thaliana	Chen. J. et al.	Biochem Biophys Res Commun	2025	10.1016/j.bbrc.2025.151296
Improving Ni(2+) Tolerance of Arabidopsis by Overexpressing Bacterial rcnA Gene Encoding a Membrane-Bound Exporter of Ni(2)	Wang. X. et al.	Int J Mol Sci	2024	10.3390/ijms26010227
RtHSFA9s of Rhodomyrtus tomentosa Positively Regulate Thermotolerance by Transcriptionally Activating RtHSFA2s and RtHSPs	Li. H. et al.	Life (Basel)	2024	10.3390/life14121591
Dose-responsive phytotoxicity and oxidative stress induced by metal-organic framework PCN-224 in Arabidopsis thaliana seedlings	Safdar. M. et al.	J Hazard Mater	2025	10.1016/j.jhazmat.2024.137067
Transcription factor CaPHR3 enhances phosphate starvation tolerance by up-regulating the expression of the CaPHT1;4 phosphate transporter gene in pepper	Chen. Q.-B. et al.	Int J Biol Macromol	2025	10.1016/j.ijbiomac.2024.139315
Transcriptome and translatome profiling of Col-0 and grp7grp8 under ABA treatment in Arabidopsis	Zhang. J. et al.	Sci Data	2024	10.1038/s41597-024-04324-7
Sativene-Related Sesquiterpenoids with Phytotoxic and Plant-Promoting Activities from the Plant Pathogenic Fungus Bipolaris sorokiniana Based on a Molecular Networking Strategy	Wang. Y.-D. et al.	J Agric Food Chem	2025	10.1021/acs.jafc.4c09737
The cytokinin efflux transporter ABCC4 participates in Arabidopsis root system development	Uragami. T. et al.	Plant Physiol	2024	10.1093/plphys/kiae628
Evaluation and identification of metabolites produced by Cytobacillus firmus in the interaction with Arabidopsis thaliana plants and their effect on Solanum lycopersicum	Arteaga-Ríos. IG. et al.	Curr Res Microb Sci	2024	10.1016/j.crmicr.2024.100312
Spontaneous and salt stress-induced molecular instability in the progeny of MSH7 deficient Arabidopsis thaliana plants	Chirinos-Arias. MC. et al.	DNA Repair (Amst)	2025	10.1016/j.dnarep.2024.103801
In-vivo Raman microspectroscopy reveals differential nitrate concentration in different developmental zones in Arabidopsis roots	Fernández. González. A. et al.	Plant Methods	2024	10.1186/s13007-024-01302-3
DET1 modulates ATAF1-repressed thermosensory elongation through ubiquitination in Arabidopsis	Yuan. S. et al.	Plant Cell Rep	2024	10.1007/s00299-024-03402-9
Transcriptome Profiling Reveals Key Regulatory Networks for Age-Dependent Vernalization in Welsh Onion (Allium fistulosum L.)	Liu. Y. et al.	Int J Mol Sci	2024	10.3390/ijms252313159
DRB1, DRB2 and DRB4 Are Required for an Appropriate miRNA-Mediated Molecular Response to Osmotic Stress in Arabidopsis thaliana	Pegler. J.-L. et al.	Int J Mol Sci	2024	10.3390/ijms252312562
A Microplate-Based Expression Monitoring System for Arabidopsis NITRATE TRANSPORTER2.1 Using the Luciferase Reporter	Ueda. Y. et al.	Bio Protoc	2024	10.21769/BioProtoc.5127
A Simple, Rapid, and Cost-Effective Method for Assessing Carbohydrate Partitioning in Microalgae and Arabidopsis thaliana	Bader. A.-N. et al.	Bio Protoc	2024	10.21769/BioProtoc.5121
In vivo and in silico evaluation of the phytoalexin-eliciting activity in common bean (Phaseolus vulgaris L.) of jasmonoyl-l-isoleucine analogs having a pyrazolidin-3-one ring	Páez. S.-V. et al.	RSC Adv	2024	10.1039/d4ra06461e
ATML1 and PDF2 regulate cuticle formation and protect the plant body from environmental stresses in Arabidopsis thaliana seedlings	Nagata. K. et al.	J Plant Res	2025	10.1007/s10265-024-01604-6
Comparison of early transcriptomic changes to diverse microbial volatiles in Arabidopsis thaliana	Chang. C.-H. et al.	Physiol Plant	2024	10.1111/ppl.70002
WHIRLY1 regulates aliphatic glucosinolate biosynthesis in early seedling development of Arabidopsis	Nguyen. L.-T. et al.	Plant J	2025	10.1111/tpj.17181
The calcium sensor AtCML8 contributes to Arabidopsis plant cell growth by modulating the brassinosteroid signaling pathway	Lucchin. A. et al.	Plant J	2025	10.1111/tpj.17179
BX517, an inhibitor of the mammalian phospholipid-dependent kinase 1 (PDK1), antagonizes sucrose-induced plant growth and represses the target of rapamycin (TOR) signaling and the cell cycle through WEE1 kinase in Arabidopsis thaliana	Vázquez-Rivera. D. et al.	J Plant Physiol	2025	10.1016/j.jplph.2024.154386
Artemin molecular chaperone from Artemia urmiana improves tolerance of Arabidopsis thaliana to abiotic stress	Fallahi-Pashaki. T. et al.	Funct Plant Biol	2024	10.1071/FP24208
Effect of Higher Ethylene Levels Emitted by Shade-Avoider Plants on Neighboring Seedlings	Urdin-Bravo. M. et al.	Plants (Basel)	2024	10.3390/plants13223212
Nanopore direct RNA sequencing reveals N(6)-methyladenosine and polyadenylation landscapes on long non-coding RNAs in Arabidopsis thaliana	Liang. Q. et al.	BMC Plant Biol	2024	10.1186/s12870-024-05845-4
Growth Promotion of Rice and Arabidopsis thaliana by Volatile Organic Compounds Produced by Endophytic Clonostachys Species	Chen. H. et al.	J Fungi (Basel)	2024	10.3390/jof10110754
Spatiotemporal bifurcation of HY5-mediated blue-light signaling regulates wood development during secondary growth	Hwang. H. et al.	Proc Natl Acad Sci U S A	2024	10.1073/pnas.2407524121
Ectopic expression of HvbHLH132 from hulless barley reduces cold tolerance in transgenic Arabidopsis thaliana	Hao. Y. et al.	Plant Cell Rep	2024	10.1007/s00299-024-03382-w
Microfluidics to Follow Spatiotemporal Dynamics at the Nucleo-Cytoplasmic Interface During Plant Root Growth	Dupouy. G. et al.	Methods Mol Biol	2025	10.1007/978-1-0716-4228-3_13
Quantitative Profiling of Histone Variants and Posttranslational Modifications by Tandem Mass Spectrometry in Arabidopsis	Geshkovski. V. et al.	Methods Mol Biol	2025	10.1007/978-1-0716-4228-3_2
Expression analysis of defense signaling marker genes in Capsicum annuum in response to phytohormones elicitation	Perez-Aranda. A. et al.	Mol Biol Rep	2024	10.1007/s11033-024-10071-0
The maize gene ZmSBP17 encoding an SBP transcription factor confers osmotic resistance in transgenic Arabidopsis	Sun. L. et al.	Front Plant Sci	2024	10.3389/fpls.2024.1483486
Mechanical forces instruct division plane orientation of cambium stem cells during radial growth in Arabidopsis thaliana	Höfler. M. et al.	Curr Biol	2024	10.1016/j.cub.2024.10.046
Quantitative proteomics reveals extensive lysine ubiquitination and transcription factor stability states in Arabidopsis	Song. G. et al.	Plant Cell	2024	10.1093/plcell/koae310
Characterizing the role of PP2A B'' family subunits in mechanical stress response and plant development through calcium and ABA signaling in Arabidopsis thaliana	Yoon. H.-S. et al.	PLoS One	2024	10.1371/journal.pone.0313590
Global impacts of peroxisome and pexophagy dysfunction revealed through multi-omics analyses of lon2 and atg2 mutants	Muhammad. D. et al.	Plant J	2024	10.1111/tpj.17129
Physiological Effects and Mechanisms of Chlorella vulgaris as a Biostimulant on the Growth and Drought Tolerance of Arabidopsis thaliana	Moon. J. et al.	Plants (Basel)	2024	10.3390/plants13213012
Ubiquitin-Specific Protease 15 Plays an Important Role in Controlling the Tolerance to Salt, Drought and Abscisic Acid in Arabidopsis thaliana	Zou. X. et al.	Int J Mol Sci	2024	10.3390/ijms252111569
The transcription factor MfbHLH104 from Myrothamnus flabellifolia promotes drought tolerance of Arabidopsis thaliana by enhancing stability of the photosynthesis system	Huang. Z. et al.	J Biotechnol	2024	10.1016/j.jbiotec.2024.10.011
The ability of Arabidopsis to recover from Basta and its application in isolating Cas9-free mutants	Ahmed. S. et al.	Front Plant Sci	2024	10.3389/fpls.2024.1408230
Functional analysis of the extraplastidial TRX system in germination and early stages of development of Arabidopsis thaliana	Nascimento. C.-P. et al.	Plant Sci	2025	10.1016/j.plantsci.2024.112310
Pathogen challenge in Arabidopsis cotyledons induces enhanced disease resistance at newly formed rosette leaves via sustained upregulation of WRKY70	Sukaoun. K. et al.	Genes Cells	2024	10.1111/gtc.13179
The Arabidopsis PIP1;1 Aquaporin Represses Lateral Root Development and Nitrate Uptake Under Low Nitrate Availability	Schley. T.-R. et al.	Plant Cell Environ	2025	10.1111/pce.15222
Characterization of Bacillus pacificus G124 and Its Promoting Role in Plant Growth and Drought Tolerance	Ma. X. et al.	Plants (Basel)	2024	10.3390/plants13202864
Genome-Wide Identification of the bHLH Gene Family in Rhododendron delavayi and Its Expression Analysis in Different Floral Tissues	Dong. J. et al.	Genes (Basel)	2024	10.3390/genes15101256
Measuring CO(2) assimilation of Arabidopsis thaliana whole plants and seedlings	Brazel. A.-J. et al.	Plant Sci	2025	10.1016/j.plantsci.2024.112295
ASYMMETRIC LEAVES1 promotes leaf hyponasty in Arabidopsis by light-mediated auxin signaling	Lee. N. et al.	Plant Physiol	2024	10.1093/plphys/kiae550
Characterization of a Drought-Induced Betaine Aldehyde Dehydrogenase Gene SgBADH from Suaeda glauca	Jin. H. et al.	Plants (Basel)	2024	10.3390/plants13192716
TYPHON proteins are RAB-dependent mediators of the trans-Golgi network secretory pathway	Baral. A. et al.	Plant Cell	2024	10.1093/plcell/koae280
Soybean gene GmMLP34 regulates Arabidopsis negative response to high temperature stress	Xianguan. Z. et al.	Gene	2025	10.1016/j.gene.2024.148983
Cerium oxide nanoparticles promoted lateral root formation in Arabidopsis by modulating reactive oxygen species and Ca(2+) level	Li. G. et al.	Funct Plant Biol	2024	10.1071/FP24196
Membrane-localized orientation of NONPHOTOTROPIC HYPOCOTYL3 affects the necessity of its phosphorylation for phototropism	Zhu. J.-D. et al.	Plant Physiol	2025	10.1093/plphys/kiae537
A Medicago truncatula HD-ZIP gene MtHB2 is involved in modulation of root development by regulating auxin response	Yan. W. et al.	Front Plant Sci	2024	10.3389/fpls.2024.1466431
The overexpression of the switchgrass (Panicum virgatum L.) genes PvTOC1-N or PvLHY-K affects circadian rhythm and hormone metabolism in transgenic Arabidopsis seedlings	Zhang. S. et al.	Biotechnol Biofuels Bioprod	2024	10.1186/s13068-024-02574-6
ABA-regulated MAPK signaling pathway promotes hormesis in sugar beet under cadmium exposure	Zhao. X. et al.	J Hazard Mater	2024	10.1016/j.jhazmat.2024.135968
The activation of autophagy by molecular hydrogen is functionally associated with osmotic tolerance in Arabidopsis	Zhang. Y. et al.	Free Radic Biol Med	2024	10.1016/j.freeradbiomed.2024.09.043
Functional characterization of Arabidopsis hydroxynitrile lyase in response to abiotic stress and the regulation of flowering time	Xue. L. et al.	Mol Biol Rep	2024	10.1007/s11033-024-09957-w
Synthesis, Biological Activity, and Molecular-Docking Studies of New Brassinosteroid Analogs	Nuñez. M. et al.	Int J Mol Sci	2024	10.3390/ijms251810158
Evaluating the effects of azelaic acid in the metabolism of Arabidopsis thaliana seedlings through untargeted metabolomics and ionomics approaches	Álvarez-Rodríguez. S. et al.	Physiol Plant	2024	10.1111/ppl.14550
ELONGATED HYPOCOTYL5-mediated light signaling promotes shoot regeneration in Arabidopsis thaliana	Chen. Y. et al.	Plant Physiol	2024	10.1093/plphys/kiae474
Unravelling the role of proline in glyphosate-mediated toxicity - tolerance mechanism or stress signal?	Nadais. P. et al.	Physiol Plant	2024	10.1111/ppl.14532
Arabidopsis trigalactosyldiacylglycerol1 mutants reveal a critical role for phosphtidylcholine remodeling in lipid homeostasis	Fan. J. et al.	Plant J	2024	10.1111/tpj.17020
Exploring native arsenic (As)-resistant bacteria: unveiling multifaceted mechanisms for plant growth promotion under As stress	Yan. Y. et al.	J Appl Microbiol	2024	10.1093/jambio/lxae228
Glycosylphosphatidylinositol-anchored lipid transfer proteins influence root cap cuticle formation at primary root tips, promoting NaCl tolerance in Arabidopsis seedlings	Uemura. Y. et al.	Biosci Biotechnol Biochem	2024	10.1093/bbb/zbae117
C2-domain abscisic acid-related proteins regulate the dynamics of a plasma membrane H+-ATPase in response to alkali stress	Guo. A.-Y. et al.	Plant Physiol	2024	10.1093/plphys/kiae464
Genome-wide identification of R2R3-MYB transcription factors in Betula platyphylla and functional analysis of BpMYB95 in salt tolerance	Zhang. H. et al.	Int J Biol Macromol	2024	10.1016/j.ijbiomac.2024.135193
Genotypic and Phenotypic Characterization of Pseudomonas atacamensis EMP42 a PGPR Strain Obtained from the Rhizosphere of Echinocactus platyacanthus (Sweet Barrel)	Salinas-Virgen. LI. et al.	Microorganisms	2024	10.3390/microorganisms12081512
REPRESSOR OF UV-B PHOTOMORPHOGENESIS proteins target ABSCISIC ACID INSENSITIVE 5 for degradation to promote early plant development	Singh. D. et al.	Plant Physiol	2024	10.1093/plphys/kiae459
Plant growth-promoting abilities of Methylobacterium sp. 2A involve auxin-mediated regulation of the root architecture	Grossi. C.-E.-M. et al.	Plant Cell Environ	2024	10.1111/pce.15116
Regulation of cryptochrome-mediated blue light signaling by the ABI4-PIF4 module	Song. P. et al.	J Integr Plant Biol	2024	10.1111/jipb.13769
lncRNAs involved in the Shade Avoidance Syndrome (SAS) in Arabidopsis thaliana	García-López. IJ. et al.	BMC Genomics	2024	10.1186/s12864-024-10718-z
Heavy metal toxicity leads to accumulation of insoluble proteins and induces endoplasmic reticulum stress-specific unfolded protein response in Arabidopsis thaliana	Demircan. N. et al.	Environ Sci Pollut Res Int	2024	10.1007/s11356-024-34780-y
EARLY NODULIN93 acts via cytochrome c oxidase to alter respiratory ATP production and root growth in plants	Lee. C.-P. et al.	Plant Cell	2024	10.1093/plcell/koae242
WRKY transcription factor 40 from eggplant (Solanum melongena L.) regulates ABA and salt stress responses	Zhang. A. et al.	Sci Rep	2024	10.1038/s41598-024-69670-3
Ectopic overexpression of ShCBF1 and SlCBF1 in tomato suggests an alternative view of fruit responses to chilling stress postharvest	Albornoz. K. et al.	Front Plant Sci	2024	10.3389/fpls.2024.1429321
Pupylation-Based Proximity-Tagging of FERONIA-Interacting Proteins in Arabidopsis	Lin. Z. et al.	Mol Cell Proteomics	2024	10.1016/j.mcpro.2024.100828
Overexpression of the transcription factor ANAC017 results in a genomes uncoupled phenotype under lincomycin	Zhu. Y. et al.	Plant J	2024	10.1111/tpj.16973
Temporal and spatial frameworks supporting plant responses to vegetation proximity	Pastor-Andreu. P. et al.	Plant Physiol	2024	10.1093/plphys/kiae417
Discovering new mode-of-action pesticide leads inhibiting protein-protein interactions: example targeting plant O-acetylserine sulfhydrylase	Ben-Shushan. R.-S. et al.	Pest Manag Sci	2024	10.1002/ps.8372
Outward-rectifying potassium channels GORK and SKOR function in regulation of root growth under salt stress in Arabidopsis thaliana	Hiya. HJ. et al.	J Plant Physiol	2024	10.1016/j.jplph.2024.154322
MYB52 negatively regulates ADF9-meditated actin filament bundling in Arabidopsis pavement cell morphogenesis	Qiu. T. et al.	J Integr Plant Biol	2024	10.1111/jipb.13762
THYLAKOID FORMATION 1 interacts with FLOWERING LOCUS T and modulates temperature-responsive flowering in Arabidopsis	Susila. H. et al.	Plant J	2024	10.1111/tpj.16970
OsUVR8b, rather than OsUVR8a, plays a predominant role in rice UVR8-mediated UV-B response	Chen. Y.-L. et al.	Physiol Plant	2024	10.1111/ppl.14471
Interaction of PASTICCINO2 with Golgi anti-apoptotic proteins confers resistance to endoplasmic reticulum stress and is dependent on very-long-chain fatty acids	Tang. XH. et al.	J Exp Bot	2024	10.1093/jxb/erae344
Overexpression of RPOTmp Being Targeted to Either Mitochondria or Chloroplasts in Arabidopsis Leads to Overall Transcriptome Changes and Faster Growth	Gorbenko. IV. et al.	Int J Mol Sci	2024	10.3390/ijms25158164
Arabidopsis thaliana MYC2 and MYC3 Are Involved in Ethylene-Regulated Hypocotyl Growth as Negative Regulators	Li. Y. et al.	Int J Mol Sci	2024	10.3390/ijms25158022
Pectin Remodeling and Involvement of AtPME3 in the Parasitic Plant-Plant Interaction, Phelipanche ramosa-Arabidospis thaliana	Grandjean. C. et al.	Plants (Basel)	2024	10.3390/plants13152168
Phytochrome C and Low Temperature Promote the Protein Accumulation and Red-Light Signaling of Phytochrome D	Péter. C. et al.	Plant Cell Physiol	2024	10.1093/pcp/pcae089
Mucilage secretion from the root cap requires the NAC family transcription factor BEARSKIN2	Liu. Z. et al.	Plant Physiol	2024	10.1093/plphys/kiae402
Suppression of SMXL4 and SMXL5 confers enhanced thermotolerance through promoting HSFA2 transcription in Arabidopsis	Pan. Y. et al.	Plant Cell	2024	10.1093/plcell/koae224
MPK4-mediated phosphorylation of PHYTOCHROME INTERACTING FACTOR4 controls thermosensing by regulating histone variant H2A.Z deposition	Verma. N. et al.	Plant Cell	2024	10.1093/plcell/koae223
Ubiquitin-specific protease UBP14 stabilizes HY5 by deubiquitination to promote photomorphogenesis in Arabidopsis thaliana	Fang. K. et al.	Proc Natl Acad Sci U S A	2024	10.1073/pnas.2404883121
Phytoremediation of diclofenac and sulfamethoxazole in Arabidopsis thaliana cells and seedlings	Pan. M. et al.	Chemosphere	2024	10.1016/j.chemosphere.2024.142989
Discovery of Benzothiazol-2-ylthiophenylpyrazole-4-carboxamides as Novel Succinate Dehydrogenase Inhibitors	Yin. Y.-M. et al.	J Agric Food Chem	2024	10.1021/acs.jafc.4c01739
The yellow-cotyledon gene (ATYCO) is a crucial factor for thylakoid formation and photosynthesis regulation in Arabidopsis	Zhu. L. et al.	Plant Sci	2024	10.1016/j.plantsci.2024.112208
Nuclear accumulation of rice UV-B photoreceptors is UV-B- and OsCOP1-independent for UV-B responses	Hu. S. et al.	Nat Commun	2024	10.1038/s41467-024-50755-6
The male germ unit association is independently regulated of GUM in Arabidopsis thaliana	Rauf. A. et al.	Plant Direct	2024	10.1002/pld3.624
Integrative phenotyping analyses reveal the relevance of the phyB-PIF4 pathway in Arabidopsis thaliana reproductive organs at high ambient temperature	Ebrahimi. Naghani. S. et al.	BMC Plant Biol	2024	10.1186/s12870-024-05394-w
Overexpression of EgrZFP6 from Eucalyptus grandis increases ROS levels by downregulating photosynthesis in plants	Cheng. L. et al.	Plant Physiol Biochem	2024	10.1016/j.plaphy.2024.108972
The U1 small nuclear RNA enhances drought tolerance in Arabidopsis	Wang. F. et al.	Plant Physiol	2024	10.1093/plphys/kiae389
Mitochondrial ATP Synthase beta-Subunit Affects Plastid Retrograde Signaling in Arabidopsis	Liu. H. et al.	Int J Mol Sci	2024	10.3390/ijms25147829
Phenylboronic acid interacts with pectic rhamnogalacturonan-II and displays anti-auxinic effects during Arabidopsis thaliana root growth and development	Hays. Q. et al.	J Exp Bot	2024	10.1093/jxb/erae315
Infection of Phytophthora palmivora Isolates on Arabidopsis thaliana	García-Gaona. M. et al.	J Fungi (Basel)	2024	10.3390/jof10070446
Characterization of the small Arabidopsis thaliana GTPase and ADP-ribosylation factor-like 2 protein TITAN 5	Mohr. I. et al.	J Cell Sci	2024	10.1242/jcs.262315
Factors governing cellular reprogramming competence in Arabidopsis adventitious root formation	Damodaran. S. et al.	Dev Cell	2024	10.1016/j.devcel.2024.06.019
Unraveling the role of urea hydrolysis in salt stress response during seed germination and seedling growth in Arabidopsis thaliana	Bu. Y. et al.	Elife	2024	10.7554/eLife.96797
Thermomorphogenesis of the Arabidopsis thaliana Root: Flexible Cell Division, Constrained Elongation and the Role of Cryptochrome	Zimmermann. M.-J. et al.	Plant Cell Physiol	2024	10.1093/pcp/pcae082
Green light mediates atypical photomorphogenesis by dual modulation of Arabidopsis phytochromes B and A	Xu. M. et al.	J Integr Plant Biol	2024	10.1111/jipb.13742
Sextuple knockouts of a highly conserved and coexpressed AUXIN/INDOLE-3-ACETIC ACID gene set confer shade avoidance-like responses in Arabidopsis	Yang. X. et al.	Plant Cell Environ	2024	10.1111/pce.15039
Beneficial Effects of Phosphite in Arabidopsis thaliana Mediated by Activation of ABA, SA, and JA Biosynthesis and Signaling Pathways	Pérez-Zavala. FG. et al.	Plants (Basel)	2024	10.3390/plants13131873
PHOSPHATASE 2A dephosphorylates PHYTOCHROME-INTERACTING FACTOR3 to modulate photomorphogenesis in Arabidopsis	Cai. X. et al.	Plant Cell	2024	10.1093/plcell/koae200
RNA N6-adenine methylation dynamics impact Hyaloperonospora arabidopsidis resistance in Arabidopsis	Furci. L. et al.	Plant Physiol	2024	10.1093/plphys/kiae373
Demequina capsici sp. nov., a novel plant growth-promoting actinomycete isolated from the rhizosphere of bell pepper (Capsicum annuum)	Humaira. Z. et al.	Sci Rep	2024	10.1038/s41598-024-66202-x
Cell wall integrity modulates HOOKLESS1 and PHYTOCHROME INTERACTING FACTOR4 expression controlling apical hook formation	Lorrai. R. et al.	Plant Physiol	2024	10.1093/plphys/kiae370
The H1/H5 domain contributes to OsTRBF2 phase separation and gene repression during rice development	Xuan. H. et al.	Plant Cell	2024	10.1093/plcell/koae199
Bacillus licheniformis Jrh14-10 enhances alkaline tolerance in Arabidopsis thaliana by regulating crosstalk between ethylene and polyamine pathways	Guo. L. et al.	Physiol Plant	2024	10.1111/ppl.14411
Functional and evolutionary comparative analysis of the DIR gene family in Nicotiana tabacum L. and Solanum tuberosum L	Li. T. et al.	BMC Genomics	2024	10.1186/s12864-024-10577-8
Aerial signaling by plant-associated Streptomyces setonii WY228 regulates plant growth and enhances salt stress tolerance	Qin. Y.-Y. et al.	Microbiol Res	2024	10.1016/j.micres.2024.127823
Atmospheric nitrogen dioxide suppresses the activity of phytochrome interacting factor 4 to suppress hypocotyl elongation	Takahashi. M. et al.	Planta	2024	10.1007/s00425-024-04468-1
CaLAP1 and CaLAP2 orchestrate anthocyanin biosynthesis in the seed coat of Cicer arietinum	Singh. S. et al.	Planta	2024	10.1007/s00425-024-04470-7
The R2R3-MYB transcription factor PgTT2 from Panax ginseng interacts with the WD40-repeat protein PgTTG1 during the regulation of proanthocyanidin biosynthesis and the response to salt stress	Simiyu. D.-C. et al.	Plant Physiol Biochem	2024	10.1016/j.plaphy.2024.108877
Roles of the Arabidopsis KEULE Gene in Postembryonic Development	Ruiz-Bayón. A. et al.	Int J Mol Sci	2024	10.3390/ijms25126667
A Novel 10-Base Pair Deletion in the First Exon of GmHY2a Promotes Hypocotyl Elongation, Induces Early Maturation, and Impairs Photosynthetic Performance in Soybean	Zhu. X. et al.	Int J Mol Sci	2024	10.3390/ijms25126483
Assessing Transcriptomic Responses to Oxidative Stress: Contrasting Wild-Type Arabidopsis Seedlings with dss1(I) and dss1(V) Gene Knockout Mutants	Nikolić. I. et al.	Int J Mol Sci	2024	10.3390/ijms25126291
The U-box E3 ubiquitin ligase PUB35 negatively regulates ABA signaling through AFP1-mediated degradation of ABI5	Du. C. et al.	Plant Cell	2024	10.1093/plcell/koae194
Polystyrene nanoplastics distinctly impact cadmium uptake and toxicity in Arabidopsis thaliana	Li. J. et al.	Environ Pollut	2024	10.1016/j.envpol.2024.124373
Elevated Temperature Effects on Protein Turnover Dynamics in Arabidopsis thaliana Seedlings Revealed by (15)N-Stable Isotope Labeling and ProteinTurnover Algorithm	Fan. K.-T. et al.	Int J Mol Sci	2024	10.3390/ijms25115882
Revealing the Arabidopsis AtGRP7 mRNA binding proteome by specific enhanced RNA interactome capture	Reichel. M. et al.	BMC Plant Biol	2024	10.1186/s12870-024-05249-4
Mechanical resistance of the environment affects root hair growth and nucleus dynamics	Pereira. D. et al.	Sci Rep	2024	10.1038/s41598-024-64423-8
The endophytic fungus Serendipita indica affects auxin distribution in Arabidopsis thaliana roots through alteration of auxin transport and conjugation to promote plant growth	González. Ortega-Villaizán. A. et al.	Plant Cell Environ	2024	10.1111/pce.14989
Comparative RNA-seq analysis of Arabidopsis thaliana response to AtPep1 and flg22, reveals the identification of PP2-B13 and ACLP1 as new members in pattern-triggered immunity	Safaeizadeh. M. et al.	PLoS One	2024	10.1371/journal.pone.0297124
A cellulose synthesis inhibitor affects cellulose synthase complex secretion and cortical microtubule dynamics	Renou. J. et al.	Plant Physiol	2024	10.1093/plphys/kiae232
Regulation of nitrogen metabolism by COE2 under low sulfur stress in Arabidopsis	Ninkuu. V. et al.	Plant Sci	2024	10.1016/j.plantsci.2024.112137
Potential of fructans as natural cryoprotectant agents in plant cryopreservation: concept validation on Arabidopsis thaliana L	Ilter. I.-B. et al.	Cryo Letters	2024
Spermine and spermidine inhibit or induce programmed cell death in Arabidopsis thaliana in vitro and in vivo in a dose-dependent manner	Burke. R. et al.	FEBS J	2024	10.1111/febs.17165
Alternative localization of HEME OXYGENASE 1 in plant cells regulates cytosolic heme catabolism	Chen. Y. et al.	Plant Physiol	2024	10.1093/plphys/kiae288
Novel nucleus-localized GRAM protein encoding OsGRAM57 gene enhances salt tolerance through ABA-dependent pathway and modulated carbohydrate metabolism	Joshi. H. et al.	Int J Biol Macromol	2024	10.1016/j.ijbiomac.2024.132683
Bacillus Strains as Effective Biocontrol Agents Against Phytopathogenic Bacteria and Promoters of Plant Growth	Ramírez-Pool. JA. et al.	Microb Ecol	2024	10.1007/s00248-024-02384-1
A pgr5 suppressor screen uncovers two distinct suppression mechanisms and links cytochrome b6f complex stability to PGR5	Penzler. JF. et al.	Plant Cell	2024	10.1093/plcell/koae098
Endoplasmic reticulum protein ALTERED MERISTEM PROGRAM 1 negatively regulates senescence in Arabidopsis	Xue. H. et al.	Plant Physiol	2024	10.1093/plphys/kiae299
Analytical methods for stable isotope labeling to elucidate rapid auxin kinetics in Arabidopsis thaliana	Tang. Q. et al.	PLoS One	2024	10.1371/journal.pone.0303992
miR394 modulates brassinosteroid signaling to regulate hypocotyl elongation in Arabidopsis	Li. S. et al.	Plant J	2024	10.1111/tpj.16806
S-nitrosylation may inhibit the activity of COP1 in plant photomorphogenesis	Zhang. Q. et al.	Biochem Biophys Res Commun	2024	10.1016/j.bbrc.2024.150096
Rhamnogalacturonan lyase 1 (RGL1), as a suppressor of E3 ubiquitin ligase Arabidopsis thaliana ring zinc finger 1 (AtRZF1), is involved in dehydration response to mediate proline synthesis and pectin rhamnogalacturonan-I composition	Min. J.-H. et al.	Plant J	2024	10.1111/tpj.16808
NAC transcription factor ATAF1 negatively modulates the PIF-regulated hypocotyl elongation under a short-day photoperiod	Li. T. et al.	Plant Cell Environ	2024	10.1111/pce.14944
The translocation of a chloride channel from the Golgi to the plasma membrane helps plants adapt to salt stress	Rajappa. S. et al.	Nat Commun	2024	10.1038/s41467-024-48234-z
Accession-specific parent-of-origin dependent and independent genome dosage effects on salt tolerance in Arabidopsis thaliana	Hallahan. B.-F. et al.	R Soc Open Sci	2024	10.1098/rsos.231766
Sucrose supplements modulate the Pseudomonas chlororaphis-Arabidopsis thaliana interaction via decreasing the production of phenazines and enhancing the root auxin response	Tinoco-Tafolla. HA. et al.	J Plant Physiol	2024	10.1016/j.jplph.2024.154259
Investigation of Arabidopsis root skototropism with different distance settings	Yan. X. et al.	Plant Signal Behav	2024	10.1080/15592324.2024.2348917
Arabinosylation of cell wall extensin is required for the directional response to salinity in roots	Zou. Y. et al.	Plant Cell	2024	10.1093/plcell/koae135
Orchestration of Photosynthesis-Associated Gene Expression and Galactolipid Biosynthesis during Chloroplast Differentiation in Plants	Fujii. S. et al.	Plant Cell Physiol	2024	10.1093/pcp/pcae049
Alternative splicing as a driver of natural variation in abscisic acid response	Díez. A.-R. et al.	Plant J	2024	10.1111/tpj.16773
B-Box transcription factor BBX28 requires CONSTITUTIVE PHOTOMORPHOGENESIS1 to induce shade-avoidance response in Arabidopsis thaliana	Saura-Sánchez. M. et al.	Plant Physiol	2024	10.1093/plphys/kiae216
Genome-wide identification of the CNGC gene family and negative regulation of drought tolerance by HvCNGC3 and HvCNGC16 in transgenic Arabidopsis thaliana	Zhang. L. et al.	Plant Physiol Biochem	2024	10.1016/j.plaphy.2024.108593
Leucine rich repeat-malectin receptor kinases IGP1/CORK1, IGP3 and IGP4 are required for arabidopsis immune responses triggered by β-1,4-D-Xylo-oligosaccharides from plant cell walls	Fernández-Calvo. P. et al.	Cell Surf	2024	10.1016/j.tcsw.2024.100124
The phytochrome-interacting factor genes PIF1 and PIF4 are functionally diversified due to divergence of promoters and proteins	Kim. H. et al.	Plant Cell	2024	10.1093/plcell/koae110
Critical role of cyclic electron transport around photosystem I in the maintenance of photosystem I activity	Kobayashi. R. et al.	Plant J	2024	10.1111/tpj.16735
Arabidopsis ERD15 regulated by BBX24 plays a positive role in UV-B signaling	Xie. Y. et al.	Plant Sci	2024	10.1016/j.plantsci.2024.112077
Metal-tolerant morganella morganii isolates can potentially mediate nickel stress tolerance in Arabidopsis by upregulating antioxidative enzyme activities	Naqqash. T. et al.	Plant Signal Behav	2024	10.1080/15592324.2024.2318513
Biosynthesis of Strained Amino Acids by a PLP-Dependent Enzyme through Cryptic Halogenation	Sosa. M.-B. et al.	Angew Chem Int Ed Engl	2024	10.1002/anie.202319344
Chimeric mutations in grapevine ENHANCED DISEASE RESISTANCE1 improve resistance to powdery mildew without growth penalty	Yu. X.-N. et al.	Plant Physiol	2024	10.1093/plphys/kiae169
Identification of transcription factor genes responsive to MeJA and characterization of a LaMYC2 transcription factor positively regulates lycorine biosynthesis in Lycoris aurea	Zhou. Z. et al.	J Plant Physiol	2024	10.1016/j.jplph.2024.154218
JASMONATE ZIM-domain protein 3 regulates photomorphogenesis and thermomorphogenesis through inhibiting PIF4 in Arabidopsis	Huai. J. et al.	Plant Physiol	2024	10.1093/plphys/kiae143
Generation and characterization of single and multigene Arabidopsis thaliana mutants in LSU1-4 (RESPONSE TO LOW SULFUR) genes	Piotrowska. J. et al.	Plant Sci	2024	10.1016/j.plantsci.2024.112063
Glutamine induces lateral root initiation, stress responses, and disease resistance in Arabidopsis	Liao. H.-S. et al.	Plant Physiol	2024	10.1093/plphys/kiae144
Probing the interaction mechanism of SDBS with AtPrxQ from Arabidopsis thaliana: Insight into the molecular toxicity to plants	Wang. Z. et al.	Spectrochim Acta A Mol Biomol Spectrosc	2024	10.1016/j.saa.2024.124118
Functional mechanism study of the allelochemical myrigalone A identifies a group of ultrapotent inhibitors of ethylene biosynthesis in plants	Heslop-Harrison. G. et al.	Plant Commun	2024	10.1016/j.xplc.2024.100846
SULTR2;1 Adjusts the Bolting Timing by Transporting Sulfate from Rosette Leaves to the Primary Stem	Soudthedlath. K. et al.	Plant Cell Physiol	2024	10.1093/pcp/pcae020
Plant-specific environmental and developmental signals regulate the mismatch repair protein MSH6 in Arabidopsis thaliana	Gonzalez. V. et al.	Plant Sci	2024	10.1016/j.plantsci.2024.112050
Inter-Organellar Effects of Defective ER-Localized Linolenic Acid Formation on Thylakoid Lipid Composition, Non-Photochemical Quenching of Chlorophyll Fluorescence and Xanthophyll Cycle Activity in the Arabidopsis fad3 Mutant	Matzner. M. et al.	Plant Cell Physiol	2024	10.1093/pcp/pcad141
Temporal control of the Aux/IAA genes BnIAA32 and BnIAA34 mediates Brassica napus dual shade responses	Li. Y. et al.	J Integr Plant Biol	2024	10.1111/jipb.13582
BBX21 Integrates Brassinosteroid Biosynthesis and Signaling in the Inhibition of Hypocotyl Growth under Shade	Gómez-Ocampo. G. et al.	Plant Cell Physiol	2024	10.1093/pcp/pcad126
Characterization of the small Arabidopsis thaliana GTPase and ADP-ribosylation factor-like 2 protein TITAN 5	Mohr. I. et al.	bioRxiv	2024	10.1101/2023.04.27.538563
Biosynthesis of Strained Amino Acids by a PLP-Dependent Enzyme through Cryptic Halogenation	Sosa, M.-B. et al.	Angew Chem Int Ed Engl	2024	10.1002/anie.202319344
Humic acid improves wheat growth by modulating auxin and cytokinin biosynthesis pathways	Rathor, P. et al.	AoB Plants	2024	10.1093/aobpla/plae018
S-nitrosylation may inhibit the activity of COP1 in plant photomorphogenesis	Zhang, Q. et al.	Biochem Biophys Res Commun	2024	10.1016/j.bbrc.2024.150096
A genome-wide study of the lipoxygenase gene families in Medicago truncatula and Medicago sativa reveals that MtLOX24 participates in the methyl jasmonate response	Xu, L. et al.	BMC Genomics	2024	10.1186/s12864-024-10071-1
NnARF17 and NnARF18 from lotus promote root formation and modulate stress tolerance in transgenic Arabidopsis thaliana	Libao, C. et al.	BMC Plant Biol	2024	10.1186/s12870-024-04852-9
Comparative transcriptome and coexpression network analysis reveals key pathways and hub candidate genes associated with sunflower (Helianthus annuus L.) drought tolerance	Shi, H. et al.	BMC Plant Biol	2024	10.1186/s12870-024-04932-w
Leucine rich repeat-malectin receptor kinases IGP1/CORK1, IGP3 and IGP4 are required for arabidopsis immune responses triggered by β-1,4-D-Xylo-oligosaccharides from plant cell walls	Fernández-Calvo, P. et al.	Cell Surf	2024	10.1016/j.tcsw.2024.100124
A transcriptomic dataset for investigating the Arabidopsis Unfolded Protein Response under chronic, proteotoxic endoplasmic reticulum stress	Ducloy, A. et al.	Data Brief	2024	10.1016/j.dib.2024.110243
The soil emergence-related transcription factor PIF3 controls root penetration by interacting with the receptor kinase FER	Xu, F. et al.	Dev Cell	2024	10.1016/j.devcel.2024.01.001
Methylation and Demethylation of Emerging Contaminants in Plants	Xiong, Y. et al.	Environ Sci Technol	2024	10.1021/acs.est.3c03171
Reactive oxygen species may be involved in the distinctive biological effects of different doses of (12)C(6+) ion beams on Arabidopsis	Yin, Y. et al.	Front Plant Sci	2024	10.3389/fpls.2023.1337640
Characterization key genes of Arabidopsis seedlings in response to β-caryophyllene, eugenol using combined transcriptome and WGCN analysis	Guo, Y. et al.	Front Plant Sci	2024	10.3389/fpls.2023.1295779
Discovery of the biostimulant effect of asparagine and glutamine on plant growth in Arabidopsis thaliana	Lardos, M. et al.	Front Plant Sci	2024	10.3389/fpls.2023.1281495
A genetic screen for dominant chloroplast reactive oxygen species signaling mutants reveals life stage-specific singlet oxygen signaling networks	Lemke, M.-D. et al.	Front Plant Sci	2024	10.3389/fpls.2023.1331346
Establishment and application of a root wounding-immersion method for efficient virus-induced gene silencing in plants	Li, X. et al.	Front Plant Sci	2024	10.3389/fpls.2024.1336726
Attenuation of photosynthesis in nanosilver-treated Arabidopsis thaliana is inherently linked to the particulate nature of silver	Mays, V. et al.	Heliyon	2024	10.1016/j.heliyon.2024.e27583
Identification and Expression Analysis of R2R3-MYB Transcription Factors Associated with Flavonoid Biosynthesis in Panax quinquefolius	Song, G. et al.	Int J Mol Sci	2024	10.3390/ijms25073709
Upregulation of Wheat Heat Shock Transcription Factor TaHsfC3-4 by ABA Contributes to Drought Tolerance	Ma, Z. et al.	Int J Mol Sci	2024	10.3390/ijms25020977
Discovery and Characterization of Fluopipamine, a Putative Cellulose Synthase 1 Antagonist within Arabidopsis	Amos, B.-K. et al.	J Agric Food Chem	2024	10.1021/acs.jafc.3c05199
Plasma Treatment Modifies Element Distribution in Seed Coating and Affects Further Germination and Plant Growth through Interaction with Soil Microbiome	Kalachova, T. et al.	J Agric Food Chem	2024	10.1021/acs.jafc.3c07160
Design, Synthesis, and Bioactivities of N-Heterocyclic Ureas as Strigolactone Response Antagonists against Parasitic-Weed Seed Germination	Du, L. et al.	J Agric Food Chem	2024	10.1021/acs.jafc.3c08174
Peribacillus frigoritolerans T7-IITJ, a potential biofertilizer, induces plant growth-promoting genes of Arabidopsis thaliana	Marik, D. et al.	J Appl Microbiol	2024	10.1093/jambio/lxae066
The mechanism behind tenuazonic acid-mediated inhibition of plant plasma membrane H(+)-ATPase and plant growth	Havsh?i, N.-W. et al.	J Biol Chem	2024	10.1016/j.jbc.2024.107167
Flavonols affect the interrelated glucosinolate and camalexin biosynthetic pathways in Arabidopsis thaliana	Naik, J. et al.	J Exp Bot	2024	10.1093/jxb/erad391
Mutation in shoot-to-root mobile transcription factor, ELONGATED HYPOCOTYL 5, leads to low nicotine levels in tobacco	Singh, D. et al.	J Hazard Mater	2024	10.1016/j.jhazmat.2023.133255
Heat Shock Factor A1s are required for phytochrome-interacting factor 4-mediated thermomorphogenesis in Arabidopsis	Li, B. et al.	J Integr Plant Biol	2024	10.1111/jipb.13579
Sucrose supplements modulate the Pseudomonas chlororaphis-Arabidopsis thaliana interaction via decreasing the production of phenazines and enhancing the root auxin response	Tinoco-Tafolla, H.-A. et al.	J Plant Physiol	2024	10.1016/j.jplph.2024.154259
Identification of transcription factor genes responsive to MeJA and characterization of a LaMYC2 transcription factor positively regulates lycorine biosynthesis in Lycoris aurea	Zhou, Z. et al.	J Plant Physiol	2024	10.1016/j.jplph.2024.154218
Cyclic guanosine monophosphate improves salt tolerance in Solanum lycopersicum	Bibi, G. et al.	J Plant Res	2024	10.1007/s10265-023-01487-z
A Seedling Growth Inhibition Assay to Measure Phytocytokine Activity	Leicher, H. et al.	Methods Mol Biol	2024	10.1007/978-1-0716-3511-7_8
Assessing Temperature Responses in Roots	Lee, S. et al.	Methods Mol Biol	2024	10.1007/978-1-0716-3814-9_4
Monitoring Xylem Transport in Arabidopsis thaliana Seedlings Using Fluorescent Dyes	Bartusch, K. et al.	Methods Mol Biol	2024	10.1007/978-1-0716-3477-6_1
Light-Dependent High Ambient Temperature-Induced Senescence Assay Using Whole Seedlings	Kim, C. et al.	Methods Mol Biol	2024	10.1007/978-1-0716-3814-9_3
Organ-Specific Microsomes from Dark-Grown Hypocotyls of Arabidopsis thaliana	Noura, S. et al.	Methods Mol Biol	2024	10.1007/978-1-0716-3710-4_29
Quantification of Tracheary Elements Types in Mature Hypocotyl of Arabidopsis thaliana	Brunot-Garau, P. et al.	Methods Mol Biol	2024	10.1007/978-1-0716-3477-6_10
Preparation of ER Microsomes from Arabidopsis thaliana	Kriechbaumer, V.-.. et al.	Methods Mol Biol	2024	10.1007/978-1-0716-3710-4_9
The plant growth promoting rhizobacterium Achromobacter sp. 5B1, rescues Arabidopsis seedlings from alkaline stress by enhancing root organogenesis and hormonal responses	Vázquez, FALSEFALSE et al.	Microbiol Res	2024	10.1016/j.micres.2023.127594
Screening and identification of photoresponse factors in kiwifruit (Actinidia arguta) development	Huang, H. et al.	Mol Biol Rep	2024	10.1007/s11033-023-09073-1
Interplay between coding and non-coding regulation drives the Arabidopsis seed-to-seedling transition	Tremblay, FALSEFALSE et al.	Nat Commun	2024	10.1038/s41467-024-46082-5
Chromatin attachment to the nuclear matrix represses hypocotyl elongation in Arabidopsis thaliana	Xu, L. et al.	Nat Commun	2024	10.1038/s41467-024-45577-5
Phosphorylation of plasma membrane H(+)-ATPase Thr881 participates in light-induced stomatal opening	Hayashi, Y. et al.	Nat Commun	2024	10.1038/s41467-024-45248-5
The translocation of a chloride channel from the Golgi to the plasma membrane helps plants adapt to salt stress	Rajappa, S. et al.	Nat Commun	2024	10.1038/s41467-024-48234-z
In-section Click-iT detection and super-resolution CLEM analysis of nucleolar ultrastructure and replication in plants	Franek, M. et al.	Nat Commun	2024	10.1038/s41467-024-46324-6
LTP2 hypomorphs show genotype-by-environment interaction in early seedling traits in Arabidopsis thaliana	Alexandre, C.-M. et al.	New Phytol	2024	10.1111/nph.19334
Histone Deacetylase Complex 1 and histone 1 epigenetically moderate stress responsiveness of Arabidopsis thaliana seedlings	Perrella, G. et al.	New Phytol	2024	10.1111/nph.19165
C-TERMINAL DOMAIN PHOSPHATASE-LIKE 3 contributes to GA-mediated growth and flowering by interaction with DELLA proteins	Li, T. et al.	New Phytol	2024	10.1111/nph.19742
RNA N(6)-Methyladenosine Affects Copper-Induced Oxidative Stress Response in Arabidopsis thaliana	Sharma, B. et al.	Noncoding RNA	2024	10.3390/ncrna10010008
Above and belowground phenotypic response to exogenous auxin across Arabidopsis thaliana mutants and natural accessions varies from seedling to reproductive maturity	Sydow, P. et al.	PeerJ	2024	10.7717/peerj.16873
Trp-574-Leu mutation and metabolic resistance by cytochrome P450 gene conferred high resistance to ALS-inhibiting herbicides in Descurainia sophia	Xu, X. et al.	Pestic Biochem Physiol	2024	10.1016/j.pestbp.2023.105708
VvATG6 contributes to copper stress tolerance by enhancing the antioxidant ability in transgenic grape calli	Xia, J. et al.	Physiol Mol Biol Plants	2024	10.1007/s12298-024-01415-y
DcERF109 regulates shoot branching by participating in strigolactone signal transduction in Dendrobium catenatum	Han, Y. et al.	Physiol Plant	2024	10.1111/ppl.14286
Structure-based virtual screening identifies small-molecule inhibitors of O-fucosyltransferase SPINDLY in Arabidopsis	Aizezi, Y. et al.	Plant Cell	2024	10.1093/plcell/koad299
A pgr5 suppressor screen uncovers two distinct suppression mechanisms and links cytochrome b6f complex stability to PGR5	Penzler, J.-F. et al.	Plant Cell	2024	10.1093/plcell/koae098
Arabinosylation of cell wall extensin is required for the directional response to salinity in roots	Zou, Y. et al.	Plant Cell	2024	10.1093/plcell/koae135
NAC transcription factor ATAF1 negatively modulates the PIF-regulated hypocotyl elongation under a short-day photoperiod	Li, T. et al.	Plant Cell Environ	2024	10.1111/pce.14944
MicroRNAs constitute an additional layer in plant response to simultaneous bio- and abiotic stresses as exemplified by UV-B radiation and flg22-treatment on Arabidopsis thaliana	Zhou, Z. et al.	Plant Cell Environ	2024	10.1111/pce.14773
Correlation between plant cell wall stiffening and root extension arrest phenotype in the combined abiotic stress of Fe and Al	Kaur, H. et al.	Plant Cell Environ	2024	10.1111/pce.14744
The Arabidopsis katamari2 Mutant Exhibits a Hypersensitive Seedling Arrest Response at the Phase Transition from Heterotrophic to Autotrophic Growth	Hosokawa, C. et al.	Plant Cell Physiol	2024	10.1093/pcp/pcad156
Mutation of AtPME2, a pH-Dependent Pectin Methylesterase, Affects Cell Wall Structure and?Hypocotyl Elongation	Hocq, L. et al.	Plant Cell Physiol	2024	10.1093/pcp/pcad154
SULTR2;1 Adjusts the Bolting Timing by Transporting Sulfate from Rosette Leaves to the Primary Stem	Soudthedlath, K. et al.	Plant Cell Physiol	2024	10.1093/pcp/pcae020
Orchestration Of Photosynthesis-associated Gene Expression And Galactolipid Biosynthesis During Chloroplast Differentiation In Plants	Fujii, S. et al.	Plant Cell Physiol	2024	10.1093/pcp/pcae049
Functional mechanism?study of the allelochemical myrigalone A identifies a group of ultrapotent inhibitors of ethylene biosynthesis in plants	Heslop-Harrison, G. et al.	Plant Commun	2024	10.1016/j.xplc.2024.100846
A core of cell wall proteins functions in wall integrity responses in Arabidopsis thaliana	Ajayi, O. et al.	Plant Direct	2024	10.1002/pld3.579
A phosphorylation-deficient ribosomal protein eS6 is largely functional in Arabidopsis thaliana, rescuing mutant defects from global translation and gene expression to photosynthesis and growth	Dasgupta, A. et al.	Plant Direct	2024	10.1002/pld3.566
Arabidopsis BBX14 is involved in high light acclimation and seedling development	Atanasov, V. et al.	Plant J	2024	10.1111/tpj.16597
Proteome plasticity during Physcomitrium patens spore germination - from the desiccated phase to heterotrophic growth and reconstitution of photoautotrophy	Hembach, L. et al.	Plant J	2024	10.1111/tpj.16574
The impact of multifactorial stress combination on plants, crops, and ecosystems: how should we prepare for what comes next?	Zandalinas, S.-I. et al.	Plant J	2024	10.1111/tpj.16557
SPIRO - the automated Petri plate imaging platform designed by biologists, for biologists	Ohlsson, J.-A. et al.	Plant J	2024	10.1111/tpj.16587
Rhamnogalacturonan lyase 1 (RGL1), as a suppressor of E3 ubiquitin ligase Arabidopsis thaliana ring zinc finger 1 (AtRZF1), is involved in dehydration response to mediate proline synthesis and pectin rhamnogalacturonan-I composition	Min, J.-H. et al.	Plant J	2024	10.1111/tpj.16808
Critical role of cyclic electron transport around photosystem I in the maintenance of photosystem I activity	Kobayashi, R. et al.	Plant J	2024	10.1111/tpj.16735
Alternative splicing as a driver of natural variation in abscisic acid response	Díez, A.-R. et al.	Plant J	2024	10.1111/tpj.16773
Arabidopsis thaliana ubiquitin-associated protein 2 (AtUAP2) functions as an E4 ubiquitin factor and negatively modulates dehydration stress response	Park, C.-R. et al.	Plant Mol Biol	2024	10.1007/s11103-024-01419-y
Genome-wide identification of GATA transcription factor family and the effect of different light quality on the accumulation of terpenoid indole alkaloids in Uncaria rhynchophylla	Shao, Y. et al.	Plant Mol Biol	2024	10.1007/s11103-023-01400-1
GLK transcription factors accompany ELONGATED HYPOCOTYL5 to orchestrate light-induced seedling development in Arabidopsis	Zhang, T. et al.	Plant Physiol	2024	10.1093/plphys/kiae002
Cryptochrome 1b represses gibberellin signaling to enhance lodging resistance in maize	Chen, S. et al.	Plant Physiol	2024	10.1093/plphys/kiad546
Calcium regulation of the Arabidopsis Na+/K+ transporter HKT1;1 improves seed germination under salt stress	Chandran, FALSEFALSE et al.	Plant Physiol	2024	10.1093/plphys/kiad651
PSEUDO-ETIOLATION IN LIGHT proteins reduce greening by binding GLK transcription factors	Han, Y. et al.	Plant Physiol	2024	10.1093/plphys/kiad641
Glutamine induces lateral root initiation, stress responses, and disease resistance in Arabidopsis	Liao, H.-S. et al.	Plant Physiol	2024	10.1093/plphys/kiae144
B-Box transcription factor BBX28 requires CONSTITUTIVE PHOTOMORPHOGENESIS1 to induce shade-avoidance response in Arabidopsis thaliana	Saura-Sánchez, M. et al.	Plant Physiol	2024	10.1093/plphys/kiae216
JASMONATE ZIM-DOMAIN PROTEIN 3 regulates photo- and thermo-morphogenesis through inhibiting PIF4 in Arabidopsis	Huai, J. et al.	Plant Physiol	2024	10.1093/plphys/kiae143
Arabidopsis FIBRILLIN6 influences carotenoid biosynthesis by directly promoting phytoene synthase activity	Iglesias-Sanchez, A. et al.	Plant Physiol	2024	10.1093/plphys/kiad613
Endoplasmic reticulum protein ALTERED MERISTEM PROGRAM 1 negatively regulates senescence in Arabidopsis	Xue, H. et al.	Plant Physiol	2024	10.1093/plphys/kiae299
Arabidopsis reticulons inhibit ROOT HAIR DEFECTIVE3 to form a stable tubular endoplasmic reticulum network	Wang, W. et al.	Plant Physiol	2024	10.1093/plphys/kiad574
The effects of multifactorial stress combination on rice and maize	Sinha, R. et al.	Plant Physiol	2024	10.1093/plphys/kiad557
Anionic lipids facilitate membrane development and protochlorophyllide biosynthesis in etioplasts	Yoshihara, A. et al.	Plant Physiol	2024	10.1093/plphys/kiad604
Chimeric mutations in grapevine ENHANCED DISEASE RESISTANCE1 improve resistance to powdery mildew without growth penalty	Yu, X.-N. et al.	Plant Physiol	2024	10.1093/plphys/kiae169
Rice requires a chromatin remodeler for Polymerase IV-small interfering RNA production and genomic immunity	Xu, D. et al.	Plant Physiol	2024	10.1093/plphys/kiad624
The plant POLYMERASE-ASSOCIATED FACTOR1 complex links transcription and H2B monoubiquitination genome wide	Blanco-Touri?án, N. et al.	Plant Physiol	2024	10.1093/plphys/kiae041
Phosphate deficiency responsive TaSPX3 is involved in the regulation of shoot phosphorus in Arabidopsis plants	Liu, N. et al.	Plant Physiol Biochem	2024	10.1016/j.plaphy.2023.108215
The rhizobacterial strain, Pseudomonas putida AKMP7, causes conditional pathogenesis in Arabidopsis thaliana via negative regulation of salicylic acid signaling, under water stress	Raja, FALSEFALSE et al.	Plant Physiol Biochem	2024	10.1016/j.plaphy.2023.108262
Genome-wide identification of the CNGC gene family and negative regulation of drought tolerance by HvCNGC3 and HvCNGC16 in transgenic Arabidopsis thaliana	Zhang, L. et al.	Plant Physiol Biochem	2024	10.1016/j.plaphy.2024.108593
Heterologous expression of rice OsEXO70FX1 confers tolerance to cadmium in Arabidopsis thaliana and fission yeast	Ding, N. et al.	Plant Physiol Biochem	2024	10.1016/j.plaphy.2023.108268
Generation and characterization of single and multigene Arabidopsis thaliana mutants in LSU1-4 (RESPONSE TO LOW SULFUR) genes	Piotrowska, J. et al.	Plant Sci	2024	10.1016/j.plantsci.2024.112063
Arabidopsis ERD15 regulated by BBX24 plays a positive role in UV-B signaling	Xie, Y. et al.	Plant Sci	2024	10.1016/j.plantsci.2024.112077
Plant-specific environmental and developmental signals regulate the mismatch repair protein MSH6 in Arabidopsis thaliana	Gonzalez, V. et al.	Plant Sci	2024	10.1016/j.plantsci.2024.112050
Overexpression of a TaATL1 encoding RING-type E3 ligase negatively regulates cell division and flowering time in Arabidopsis thaliana	Kim, J.-H. et al.	Plant Sci	2024	10.1016/j.plantsci.2023.111966
Investigation of Arabidopsis root skototropism with different distance settings	Yan, X. et al.	Plant Signal Behav	2024	10.1080/15592324.2024.2348917
Metal-tolerant morganella morganii isolates can potentially mediate nickel stress tolerance in Arabidopsis by upregulating antioxidative enzyme activities	Naqqash, T. et al.	Plant Signal Behav	2024	10.1080/15592324.2024.2318513
Ammonium treatment inhibits cell cycle activity and induces nuclei endopolyploidization in Arabidopsis thaliana	Burian, M. et al.	Planta	2024	10.1007/s00425-024-04372-8
Unveiling Molecular Signatures in Light-Induced Seed Germination: Insights from PIN3, PIN7, and AUX1 in Arabidopsis thaliana	Tognacca, R.-S. et al.	Plants (Basel)	2024	10.3390/plants13030408
Overexpression of a Ramie (Boehmaeria nivea L. Gaud) Group I WRKY Gene, BnWRKY49, Increases Drought Resistance in Arabidopsis thaliana	Bao, Y. et al.	Plants (Basel)	2024	10.3390/plants13030379
Analysis of the UDP-Glucosyltransferase (UGT) Gene Family and Its Functional Involvement in Drought and Salt Stress Tolerance in Phoebe bournei	Guan, H. et al.	Plants (Basel)	2024	10.3390/plants13050722
The Effect of External Treatment of Arabidopsis thaliana with Plant-Derived Stilbene Compounds on Plant Resistance to Abiotic Stresses	Aleynova, O.-A. et al.	Plants (Basel)	2024	10.3390/plants13020184
Potential of Plant-Based Extracts to Alleviate Sorbitol-Induced Osmotic Stress in Cabbage Seedlings	Pacyga, K. et al.	Plants (Basel)	2024	10.3390/plants13060843
Genome-Wide Mining of CULLIN E3 Ubiquitin Ligase Genes from Uncaria rhynchophylla	Shao, Y. et al.	Plants (Basel)	2024	10.3390/plants13040532
Analytical methods for stable isotope labeling to elucidate rapid auxin kinetics in Arabidopsis thaliana	Tang, Q. et al.	PLoS One	2024	10.1371/journal.pone.0303992
Canopeo app as image-based phenotyping tool in controlled environment utilizing Arabidopsis mutants	Hale, G. et al.	PLoS One	2024	10.1371/journal.pone.0300667
Light controls mesophyll-specific post-transcriptional splicing of photoregulatory genes by AtPRMT5	Yan, Y. et al.	Proc Natl Acad Sci U S A	2024	10.1073/pnas.2317408121
Autophagy maintains endosperm quality during seed storage to preserve germination ability in Arabidopsis	Shinozaki, D. et al.	Proc Natl Acad Sci U S A	2024	10.1073/pnas.2321612121
Accession-specific parent-of-origin dependent and independent genome dosage effects on salt tolerance in Arabidopsis thaliana	Hallahan, B.-F. et al.	R Soc Open Sci	2024	10.1098/rsos.231766
Cooperative transcriptional regulation by ATAF1 and HY5 promotes light-induced cotyledon opening in Arabidopsis thaliana	Yao, X. et al.	Sci Signal	2024	10.1126/scisignal.adf7318
Probing the interaction mechanism of SDBS with AtPrxQ from Arabidopsis thaliana: Insight into the molecular toxicity to plants	Wang, Z. et al.	Spectrochim Acta A Mol Biomol Spectrosc	2024	10.1016/j.saa.2024.124118
Suspension Trapping-Based Sample Preparation Workflow for In-Depth Plant Phosphoproteomics	Chen, C.-W. et al.	Anal Chem	2023	10.1021/acs.analchem.3c00786
Hydrogen Cyanamide Causes Reversible G2/M Cell Cycle Arrest Accompanied by Oxidation of the Nucleus and Cytosol	Velappan, Y. et al.	Antioxidants (Basel)	2023	10.3390/antiox12071330
Transcriptional Regulation of the Acer truncatum B. Response to Drought and the Contribution of AtruNAC36 to Drought Tolerance	Li, J. et al.	Antioxidants (Basel)	2023	10.3390/antiox12071339
A simple and cost-effective method for studying anoxia tolerance in plants	Sherwood, O.-L. et al.	Appl Plant Sci	2023	10.1002/aps3.11509
A distinct linker mediating ER-autophagosome membrane contact site (EACS) in plants	Ye, H. et al.	Autophagy	2023	10.1080/15548627.2023.2176028
A Plate Growth Assay to Quantify Embryonic Root Development of Zea mays	Roberts, J.-T. et al.	Bio Protoc	2023	10.21769/BioProtoc.4858
Relative Membrane Potential Measurements Using DISBAC(2)(3) Fluorescence in Arabidopsis thaliana Primary Roots	Dubey, S.-M. et al.	Bio Protoc	2023	10.21769/BioProtoc.4778
Evaluating Plant Drought Resistance with a Raspberry Pi and Time-lapse Photography	Ginzburg, D.-N. et al.	Bio Protoc	2023	10.21769/BioProtoc.4593
A Miniature Sucrose Gradient for Polysome Profiling	Lokdarshi, A. et al.	Bio Protoc	2023	10.21769/BioProtoc.4622
Arabidopsis thaliana Sucrose Phosphate Synthase A2 Affects Carbon Partitioning and Drought Response	Bagnato, L. et al.	Biology (Basel)	2023	10.3390/biology12050685
LTP2 hypomorphs show genotype-by-environment interaction in early seedling traits in Arabidopsis thaliana	Alexandre, C.-M. et al.	bioRxiv	2023	10.1101/2023.05.11.540469
Characterization of the small Arabidopsis thaliana GTPase and ADP-ribosylation factor-like 2 protein TITAN5	Mohr, I. et al.	bioRxiv	2023	10.1101/2023.04.27.538563
Biosynthesis of Strained Amino Acids Through a PLP-Dependent Enzyme via Cryptic Halogenation	Sosa, M.-B. et al.	bioRxiv	2023	10.1101/2023.12.13.571568
Transcription Factor Dynamics in Cross-Regulation of Plant Hormone Signaling Pathways	Yin, L. et al.	bioRxiv	2023	10.1101/2023.03.07.531630
Changing turn-over rates regulate abundance of tryptophan, GS biosynthesis, IAA transport and photosynthesis proteins in Arabidopsis growth defense transitions	Abukhalaf, M. et al.	BMC Biol	2023	10.1186/s12915-023-01739-3
NnWOX1-1, NnWOX4-3, and NnWOX5-1 of lotus (Nelumbo nucifera Gaertn)promote root formation and enhance stress tolerance in transgenic Arabidopsis thaliana	Quan, L. et al.	BMC Genomics	2023	10.1186/s12864-023-09772-w
Persistence of parental age effect on somatic mutation rates across generations in Arabidopsis	Bhushan, S. et al.	BMC Plant Biol	2023	10.1186/s12870-023-04150-w
H2A.X promotes endosperm-specific DNA methylation in Arabidopsis thaliana	Frost, J.-M. et al.	BMC Plant Biol	2023	10.1186/s12870-023-04596-y
The role of cyanoalanine synthase and alternative oxidase in promoting salt stress tolerance in Arabidopsis thaliana	Xu, F. et al.	BMC Plant Biol	2023	10.1186/s12870-023-04167-1
Lipid profiling reveals Leymus Chinensis root insensitivity to Ca limitation	Nan, Y. et al.	BMC Plant Biol	2023	10.1186/s12870-023-04627-8
PLC1 mediated Cycloastragenol-induced stomatal movement by regulating the production of NO in Arabidopsis thaliana	Kong, J. et al.	BMC Plant Biol	2023	10.1186/s12870-023-04555-7
The origin, evolution and functional divergence of HOOKLESS1 in plants	Wang, Q. et al.	Commun Biol	2023	10.1038/s42003-023-04849-4
Plant myo-inositol transport influences bacterial colonization phenotypes	O'Banion, B.-S. et al.	Curr Biol	2023	10.1016/j.cub.2023.06.057
Overexpression of KvCHX Enhances Salt Tolerance in Arabidopsis thaliana Seedlings	Guo, Y. et al.	Curr Issues Mol Biol	2023	10.3390/cimb45120605
Comparison of the Rhizobacteria Serratia sp. H6 and Enterobacter sp. L7 on Arabidopsis thaliana Growth Promotion	González-Ista, N.-S. et al.	Curr Microbiol	2023	10.1007/s00284-023-03227-x
Mechanisms of Epichlo? bromicola to Promote Plant Growth and Its Potential Application for Coix lacryma-jobi L. Cultivation	Xie, X.-G. et al.	Curr Microbiol	2023	10.1007/s00284-023-03411-z
Proteomics dataset on detached and purified Arabidopsis thaliana rosette leaf trichomes	Huebbers, J.-W. et al.	Data Brief	2023	10.1016/j.dib.2023.108897
The class VIII myosin ATM1 is required for root apical meristem function	Olatunji, D. et al.	Development	2023	10.1242/dev.201762
N(6)-(5-Phenylpentan-1-yl)adenine-A New Non-competitive Receptor-Specific Anti-cytokinin	Zenchenko, A.-A. et al.	Dokl Biochem Biophys	2023	10.1134/S1607672923700679
Endophytic Bacillus sp. AP10 harboured in Arabis paniculata mediates plant growth promotion and manganese detoxification	Wu, Q. et al.	Ecotoxicol Environ Saf	2023	10.1016/j.ecoenv.2023.115170
Auxin-dependent regulation of cell division rates governs root thermomorphogenesis	Ai, H. et al.	EMBO J	2023	10.15252/embj.2022111926
Scrutinizing the interaction between metribuzin with glutathione reductase 2 from Arabidopsis thaliana: insight into the molecular toxicity in agriculture	Xiang, D. et al.	Environ Sci Pollut Res Int	2023	10.1007/s11356-022-22808-0
In Planta Arsenic Thiolation in Rice and Arabidopsis thaliana	Colina, FALSEFALSE et al.	Environ Sci Technol	2023	10.1021/acs.est.3c06603
Characterization of hexokinase gene family members in Glycine max and functional analysis of GmHXK2 under salt stress	Chen, S. et al.	Front Genet	2023	10.3389/fgene.2023.1135290
Corrigendum: Investigating genetic diversity within the most abundant and prevalent non-pathogenic leaf-associated bacteria interacting with Arabidopsis thaliana in natural habitats	Ramírez-Sánchez, D. et al.	Front Microbiol	2023	10.3389/fmicb.2023.1304377
Arogenate dehydratases: unique roles in light-directed development during the seed-to-seedling transition in Arabidopsis thaliana	Muhammad, D. et al.	Front Plant Sci	2023	10.3389/fpls.2023.1220732
Roles of type II H(+)-PPases and PPsPase1/PECP2 in early developmental stages and PPi homeostasis of Arabidopsis thaliana	Tojo, H. et al.	Front Plant Sci	2023	10.3389/fpls.2023.1031426
The journey of cardosin A in young Arabidopsis seedlings leads to evidence of a Golgi-independent pathway to the protein storage vacuole	Pereira, C. et al.	Front Plant Sci	2023	10.3389/fpls.2023.1085898
Physiological responses induced by phospholipase C isoform 5 upon heat stress in Arabidopsis thaliana	Annum, N. et al.	Front Plant Sci	2023	10.3389/fpls.2023.1076331
Regulation of alternative splicing by retrograde and light signals converges to control chloroplast proteins	Martín, G.-.. et al.	Front Plant Sci	2023	10.3389/fpls.2023.1097127
Expression of the Arabidopsis Mg-chelatase H subunit alleviates iron deficiency-induced stress in transgenic rice	Tran, L.-H. et al.	Front Plant Sci	2023	10.3389/fpls.2023.1098808
Spliceostatin C, a component of a microbial bioherbicide, is a potent phytotoxin that inhibits the spliceosome	Bajsa-Hirschel, J. et al.	Front Plant Sci	2023	10.3389/fpls.2022.1019938
Genome-wide exploration of the GDSL-type esterase/lipase gene family in rapeseed reveals several BnGELP proteins active during early seedling development	Ding, Y. et al.	Front Plant Sci	2023	10.3389/fpls.2023.1139972
Overexpression of peanut (Arachis hypogaea L.) AhGRFi gene enhanced root growth inhibition under exogenous NAA treatment in Arabidopsis thaliana	Zhang, Z. et al.	Front Plant Sci	2023	10.3389/fpls.2023.1184058
Trans-cinnamaldehyde-related overproduction of benzoic acid and oxidative stress on Arabidopsis thaliana	López-González, D. et al.	Front Plant Sci	2023	10.3389/fpls.2023.1157309
Cloning and functional analysis of the BrCUC2 gene in Brassica rapa L	Tao, X. et al.	Front Plant Sci	2023	10.3389/fpls.2023.1274567
Biostimulant activity of Galaxaura rugosa seaweed extracts against water deficit stress in tomato seedlings involves activation of ABA signaling	Morales-Sierra, S. et al.	Front Plant Sci	2023	10.3389/fpls.2023.1251442
H(+)-pyrophosphatases enhance low nitrogen stress tolerance in transgenic Arabidopsis and wheat by interacting with a receptor-like protein kinase	Zhang, H. et al.	Front Plant Sci	2023	10.3389/fpls.2023.1096091
Integrative transcriptomics and proteomics profiling of Arabidopsis thaliana elucidates novel mechanisms underlying spaceflight adaptation	Olanrewaju, G.-O. et al.	Front Plant Sci	2023	10.3389/fpls.2023.1260429
Grapevine bZIP transcription factor bZIP45 regulates VvANN1 and confers drought tolerance in Arabidopsis	Niu, S. et al.	Front Plant Sci	2023	10.3389/fpls.2023.1128002
Comparative physiological, metabolomic, and transcriptomic analyses reveal mechanisms of apple dwarfing rootstock root morphogenesis under nitrogen and/or phosphorus deficient conditions	Xie, B. et al.	Front Plant Sci	2023	10.3389/fpls.2023.1120777
Functional analysis of auxin derived from a symbiotic mycobiont	Chen, C.-Y. et al.	Front Plant Sci	2023	10.3389/fpls.2023.1216680
Sucrose non-fermenting1-related protein kinase VcSnRK2.3 promotes anthocyanin biosynthesis in association with VcMYB1 in blueberry	Wang, X. et al.	Front Plant Sci	2023	10.3389/fpls.2023.1018874
Structure and functional divergence of PIP peptide family revealed by functional studies on PIP1 and PIP2 in Arabidopsis thaliana	Yu, X.-S. et al.	Front Plant Sci	2023	10.3389/fpls.2023.1208549
Genomic methylation patterns in pre-meiotic gynoecia of wild-type and RdDM mutants of Arabidopsis	Ortiz-Vasquez, Q. et al.	Front Plant Sci	2023	10.3389/fpls.2023.1123211
Tung tree stearoyl-acyl carrier protein Δ9 desaturase improves oil content and cold resistance of Arabidopsis and Saccharomyces cerevisiae	Chen, J. et al.	Front Plant Sci	2023	10.3389/fpls.2023.1144853
Metabolic profiles of 2-oxindole-3-acetyl-amino acid conjugates differ in various plant species	Hladík, P. et al.	Front Plant Sci	2023	10.3389/fpls.2023.1217421
Heterologous overexpression of Apocynum venetum flavonoids synthetase genes improves Arabidopsis thaliana salt tolerance by activating the IAA and JA biosynthesis pathways	Zhang, M. et al.	Front Plant Sci	2023	10.3389/fpls.2023.1123856
Genome-wide analysis of WD40 protein family and functional characterization of BvWD40-82 in sugar beet	Wu, Z. et al.	Front Plant Sci	2023	10.3389/fpls.2023.1185440
Transcriptome analysis and differential expression in Arabidopsis thaliana in response to rohitukine (a chromone alkaloid) treatment	Ahmed, S. et al.	Funct Integr Genomics	2023	10.1007/s10142-023-00961-0
Integrated analysis of transcriptomic and proteomic data reveals novel regulators of soybean (Glycine max) hypocotyl development	Zhang, X. et al.	Funct Plant Biol	2023	10.1071/FP23013
Quantitative phosphoproteomic analysis of chitin-triggered immune responses in the plasma membrane of Arabidopsis	Chen, L. et al.	Funct Plant Biol	2023	10.1071/FP22045
A GFP splicing reporter in a coilin mutant background reveals links between alternative splicing, siRNAs, and coilin function in Arabidopsis thaliana	Kanno, T. et al.	G3 (Bethesda)	2023	10.1093/g3journal/jkad175
Cloning and functional analysis of 1-deoxy-d-xylulose-5-phosphate synthase (DXS) in Santalum album L	Chen, X. et al.	Gene	2023	10.1016/j.gene.2022.146762
Genome-wide analysis of R2R3-MYB transcription factors reveals their differential responses to drought stress and ABA treatment in desert poplar (Populus euphratica)	Sun, J. et al.	Gene	2023	10.1016/j.gene.2022.147124
Integrative Transcriptomics Data Mining to Explore the Functions of TDP1α and TDP1β Genes in the Arabidopsis thaliana Model Plant	Pagano, P. et al.	Genes (Basel)	2023	10.3390/genes14040884
Pseudomonas syringae DC3000 infection increases glucosylated N-glycans in Arabidopsis thaliana	Beihammer, G. et al.	Glycoconj J	2023	10.1007/s10719-022-10084-6
UV-B promotes flavonoid biosynthesis in Ginkgo biloba by inducing the GbHY5-GbMYB1-GbFLS module	Liu, S. et al.	Hortic Res	2023	10.1093/hr/uhad118
Cloning of an Albino Mutation of Arabidopsis thaliana Using Mapping-by-Sequencing	Rodríguez-Alcocer, E. et al.	Int J Mol Sci	2023	10.3390/ijms24044196
OsBTBZ1 Confers Salt Stress Tolerance in Arabidopsis thaliana	Saputro, T.-B. et al.	Int J Mol Sci	2023	10.3390/ijms241914483
The Root-Colonizing Endophyte Piriformospora indica Supports Nitrogen-Starved Arabidopsis thaliana Seedlings with Nitrogen Metabolites	Scholz, S.-S. et al.	Int J Mol Sci	2023	10.3390/ijms242015372
Low-Speed Clinorotation of Brachypodium distachyon and Arabidopsis thaliana Seedlings Triggers Root Tip Curvatures That Are Reminiscent of Gravitropism	Su, S.-H. et al.	Int J Mol Sci	2023	10.3390/ijms24021540
The CCCH-Type Zinc-Finger Protein GhC3H20 Enhances Salt Stress Tolerance in Arabidopsis thaliana and Cotton through ABA Signal Transduction Pathway	Zhang, Q. et al.	Int J Mol Sci	2023	10.3390/ijms24055057
Assessment of Biological Activity of 28-Homobrassinolide via a Multi-Level Comparative Analysis	Huang, J. et al.	Int J Mol Sci	2023	10.3390/ijms24119377
The Impact of Gold Nanoparticles on Somatic Embryogenesis Using the Example of Arabidopsis thaliana	Godel-J?drychowska, K. et al.	Int J Mol Sci	2023	10.3390/ijms241210356
A Potential ABA Analog to Increase Drought Tolerance in Arabidopsis thaliana	Liu, R. et al.	Int J Mol Sci	2023	10.3390/ijms24108783
Iron Availability Influences Protein Carbonylation in Arabidopsis thaliana Plants	Tola, A.-J. et al.	Int J Mol Sci	2023	10.3390/ijms24119732
Small Molecules with Thiourea Skeleton Induce Ethylene Response in Arabidopsis	Koyama, T. et al.	Int J Mol Sci	2023	10.3390/ijms241512420
Ectopic Expression of PvHMA2.1 Enhances Cadmium Tolerance in Arabidopsis thaliana	Zang, H. et al.	Int J Mol Sci	2023	10.3390/ijms24043544
Uptake and Metabolic Conversion of Exogenous Phosphatidylcholines Depending on Their Acyl Chain Structure in Arabidopsis thaliana	Kotlova, E.-R. et al.	Int J Mol Sci	2023	10.3390/ijms25010089
The Verticillium dahliae Small Cysteine-Rich Protein VdSCP23 Manipulates Host Immunity	Wang, J. et al.	Int J Mol Sci	2023	10.3390/ijms24119403
Genome-Wide Identification and Functional Characterization of Stress Related Glyoxalase Genes in Brassica napus L	Yan, G. et al.	Int J Mol Sci	2023	10.3390/ijms24032130
Lipid Metabolomic and Transcriptomic Analyses Reveal That Phosphatidylcholine Enhanced the Resistance of Peach Seedlings to Salt Stress through Phosphatidic Acid	Sun, M. et al.	J Agric Food Chem	2023	10.1021/acs.jafc.3c01383
Discovery of Benzothiazolylpyrazole-4-Carboxamides as Potent Succinate Dehydrogenase Inhibitors through Active Fragment Exchange and Link Approach	Yin, Y.-M. et al.	J Agric Food Chem	2023	10.1021/acs.jafc.3c03646
Herbicidal Active Compound Ferulic Acid Ethyl Ester Affects Fatty Acid Synthesis by Targeting the 3-Ketoacyl-Acyl Carrier Protein Synthase I (KAS I)	Ma, S. et al.	J Agric Food Chem	2023	10.1021/acs.jafc.2c07214
Identification of novel plant cysteine oxidase inhibitors from a yeast chemical genetic screen	Lavilla-Puerta, M. et al.	J Biol Chem	2023	10.1016/j.jbc.2023.105366
The novel chloroplast glucose transporter pGlcT2 affects adaptation to extended light periods	Valifard, M. et al.	J Biol Chem	2023	10.1016/j.jbc.2023.104741
Are Arabidopsis thaliana plants able to recover from exposure to gamma radiation? A molecular perspective	Horemans, N. et al.	J Environ Radioact	2023	10.1016/j.jenvrad.2023.107304
SeedTransNet: a directional translational network revealing regulatory patterns during seed maturation and germination	Bai, B. et al.	J Exp Bot	2023	10.1093/jxb/erac394
Galactosylation of xyloglucan is essential for the stabilization of the actin cytoskeleton and endomembrane system through the proper assembly of cell walls	Xiang, M. et al.	J Exp Bot	2023	10.1093/jxb/erad237
Temperature regulation of auxin-related gene expression and its implications for plant growth	Bianchimano, L. et al.	J Exp Bot	2023	10.1093/jxb/erad265
LONG HYPOCOTYL IN FAR-RED 1 mediates a trade-off between growth and defence under shade in Arabidopsis	Sng, FALSEFALSE et al.	J Exp Bot	2023	10.1093/jxb/erad088
Strigolactones promote the localization of the ABA exporter ABCG25 at the plasma membrane in root epidermal cells of Arabidopsis thaliana	Russo, G. et al.	J Exp Bot	2023	10.1093/jxb/erad298
The phenomenon of autonomous endosperm in sexual and apomictic plants	Rojek, J. et al.	J Exp Bot	2023	10.1093/jxb/erad168
Reduction in PLANT DEFENSIN 1 expression in Arabidopsis thaliana results in increased resistance to pathogens and zinc toxicity	Nguyen, N.-N. et al.	J Exp Bot	2023	10.1093/jxb/erad228
Identification of subfunctionalized aggregate-remodeling J-domain proteins in Arabidopsis thaliana	Tak, Y. et al.	J Exp Bot	2023	10.1093/jxb/erac514
BRUTUS-LIKE (BTSL) E3 ligase-mediated fine-tuning of Fe regulation negatively affects Zn tolerance of Arabidopsis	Stanton, C. et al.	J Exp Bot	2023	10.1093/jxb/erad243
Bacterial outer membrane vesicles induce a transcriptional shift in arabidopsis towards immune system activation leading to suppression of pathogen growth in planta	Chalupowicz, L. et al.	J Extracell Vesicles	2023	10.1002/jev2.12285
Tryptophan pretreatment adjusts transcriptome and metabolome profiles to alleviate cadmium toxicity in Arabidopsis	Li, Y. et al.	J Hazard Mater	2023	10.1016/j.jhazmat.2023.131226
Temporal control of the Aux/IAA genes BnIAA32 and BnIAA34 mediates Brassica napus dual shade responses	Li, Y. et al.	J Integr Plant Biol	2023	10.1111/jipb.13582
Linum usitatissimum ABI3 enhances the accumulation of seed storage reserves and tolerance to environmental stresses during seed germination and seedling establishment in Arabidopsis thaliana	Liu, Z. et al.	J Plant Physiol	2023	10.1016/j.jplph.2022.153893
Knockout of cyclase-associated protein CAP1 confers tolerance towards salt and osmotic stress in Arabidopsis	Zhang, Q. et al.	J Plant Physiol	2023	10.1016/j.jplph.2023.153978
MxFRO4 confers iron and salt tolerance through up-regulating antioxidant capacity associated with the ROS scavenging	Ren, C. et al.	J Plant Physiol	2023	10.1016/j.jplph.2023.154001
Effect of phosphate on arsenic species uptake in plants under hydroponic conditions	Monroy-Licht, A.-.. et al.	J Plant Res	2023	10.1007/s10265-022-01381-0
Translational activation of ribosome-related genes at initial photoreception is dependent on signals derived from both the nucleus and the chloroplasts in Arabidopsis thaliana	Akagi, C. et al.	J Plant Res	2023	10.1007/s10265-022-01430-8
Scalable, Flexible, and Cost-Effective Seedling Grafting	Yell, V. et al.	J Vis Exp	2023	10.3791/64519
Brachypodium distachyon Seedlings Display Accession-Specific Morphological and Transcriptomic Responses to the Microgravity Environment of the International Space Station	Su, S.-H. et al.	Life (Basel)	2023	10.3390/life13030626
ZmCOP1 Regulates Maize Mesocotyl Length and Plant Height through the Phytohormone Pathways	Chen, L. et al.	Life (Basel)	2023	10.3390/life13071522
Non-Targeted Metabolomic Analysis of Arabidopsis thaliana (L.) Heynh: Metabolic Adaptive Responses to Stress Caused by N Starvation	Cadena-Zamudio, J.-D. et al.	Metabolites	2023	10.3390/metabo13091021
Immunoprecipitation of Cullin-Ring Ligases (CRLs) in Arabidopsis thaliana Seedlings	Casagrande, F. et al.	Methods Mol Biol	2023	10.1007/978-1-0716-2784-6_3
Imaging of Cortical Microtubules in Plants Under Salt Stress	Wang, S. et al.	Methods Mol Biol	2023	10.1007/978-1-0716-2867-6_20
Noninvasive Long-Term Imaging of the Cytoskeleton in Arabidopsis Seedlings	Ruhnow, F. et al.	Methods Mol Biol	2023	10.1007/978-1-0716-2867-6_24
Fast Identification of In Vivo Protein Phosphorylation Events Using Transient Expression in Leaf Mesophyll Protoplasts and Phos-tag(TM) SDS-PAGE	Broucke, E. et al.	Methods Mol Biol	2023	10.1007/978-1-0716-3044-0_12
The Use of Spectral Imaging to Follow the Iron and pH-Dependent Accumulation of Fluorescent Coumarins	Robe, K. et al.	Methods Mol Biol	2023	10.1007/978-1-0716-3183-6_2
Chromatin Immunoprecipitation (ChIP) to Study the Transcriptional Regulatory Network that Controls Iron Homeostasis in Arabidopsis thaliana	Gao, F. et al.	Methods Mol Biol	2023	10.1007/978-1-0716-3183-6_8
Microorganisms Associated with the Ambrosial Beetle Xyleborus affinis with Plant Growth-Promotion Activity in Arabidopsis Seedlings and Antifungal Activity Against Phytopathogenic Fungus Fusarium sp. INECOL_BM-06	Castillo-Esparza, J.-F. et al.	Microb Ecol	2023	10.1007/s00248-022-01998-7
Screening of Phosphate Solubilization Identifies Six Pseudomonas Species with Contrasting Phytostimulation Properties in Arabidopsis Seedlings	López-Hernández, J. et al.	Microb Ecol	2023	10.1007/s00248-022-02080-y
Parallel genetic adaptation of Bacillus subtilis to different plant species	Hu, G. et al.	Microb Genom	2023	10.1099/mgen.0.001064
Identification and Surveys of Promoting Plant Growth VOCs from Biocontrol Bacteria Paenibacillus peoriae GXUN15128	Wang, K. et al.	Microbiol Spectr	2023	10.1128/spectrum.04346-22
Calendula officinalis-A Great Source of Plant Growth Promoting Endophytic Bacteria (PGPEB) and Biological Control Agents (BCA)	Tsalgatidou, P.-C. et al.	Microorganisms	2023	10.3390/microorganisms11010206
EID1 promotes the response to canopy shade in Arabidopsis thaliana by repressing the action of phytochrome A	Staudt, A.-M. et al.	MicroPubl Biol	2023	10.17912/micropub.biology.001015
Overlapping Localization of MAP65-2, -6, and -7 in Arabidopsis Hypocotyl Cells	Lucas, J.-R. et al.	MicroPubl Biol	2023	10.17912/micropub.biology.000971
CRISPR/Cas9-mediated AtGATA25 mutant represents a novel model for regulating hypocotyl elongation in Arabidopsis thaliana	Kim, K. et al.	Mol Biol Rep	2023	10.1007/s11033-022-07926-9
Overexpression of Zostera japonica J protein gene ZjDjB1 in Arabidopsis enhanced the tolerance to lead stress	Chen, S. et al.	Mol Biol Rep	2023	10.1007/s11033-023-08470-w
Quantitative Time-Course Analysis of Osmotic and Salt Stress in Arabidopsis thaliana Using Short Gradient Multi-CV FAIMSpro BoxCar DIA	Rodriguez, FALSEFALSE et al.	Mol Cell Proteomics	2023	10.1016/j.mcpro.2023.100638
Ecological genetics of local adaptation in Arabidopsis: An 8-year field experiment	Oakley, C.-G. et al.	Mol Ecol	2023	10.1111/mec.17045
Arabidopsis thaliana Early Foliar Proteome Response to Root Exposure to the Rhizobacterium Pseudomonas simiae WCS417	Marzorati, F. et al.	Mol Plant Microbe Interact	2023	10.1094/MPMI-05-23-0071-R
Study of the Stability, Uptake and Transformations of Zero Valent Iron Nanoparticles in a Model Plant by Means of an Optimised Single Particle ICP-MS/MS Method	Wojcieszek, J. et al.	Nanomaterials (Basel)	2023	10.3390/nano13111736
The Arabidopsis endosperm is a temperature-sensing tissue that implements seed thermoinhibition through phyB	Piskurewicz, U. et al.	Nat Commun	2023	10.1038/s41467-023-36903-4
Arabidopsis telomerase takes off by uncoupling enzyme activity from telomere length maintenance in space	Barcenilla, B.-B. et al.	Nat Commun	2023	10.1038/s41467-023-41510-4
Time series single-cell transcriptional atlases reveal cell fate differentiation driven by light in Arabidopsis seedlings	Han, X. et al.	Nat Plants	2023	10.1038/s41477-023-01544-4
Basally distributed actin array drives embryonic hypocotyl elongation during the seed-to-seedling transition in Arabidopsis	Cui, X. et al.	New Phytol	2023	10.1111/nph.19149
Changes in phenology can alter patterns of natural selection: the joint evolution of germination time and postgermination traits	D'Aguillo, M. et al.	New Phytol	2023	10.1111/nph.18711
A competition-attenuation mechanism modulates thermoresponsive growth at warm temperatures in plants	Li, W. et al.	New Phytol	2023	10.1111/nph.18442
Inositol polyphosphates-regulated polyubiquitination of PHR1 by NLA E3 ligase during phosphate starvation response in Arabidopsis	Park, S.-H. et al.	New Phytol	2023	10.1111/nph.18621
Karrikin perception and signalling	Waters, M.-T. et al.	New Phytol	2023	10.1111/nph.18598
An interplay between bZIP16, bZIP68, and GBF1 regulates nuclear photosynthetic genes during photomorphogenesis in Arabidopsis	Norén, FALSEFALSE et al.	New Phytol	2023	10.1111/nph.19219
CALCIUM-DEPENDENT PROTEIN KINASE32 regulates cellulose biosynthesis through post-translational modification of cellulose synthase	Xin, X. et al.	New Phytol	2023	10.1111/nph.19106
Glycome profiling and immunohistochemistry uncover changes in cell walls of Arabidopsis thaliana roots during spaceflight	Nakashima, J. et al.	NPJ Microgravity	2023	10.1038/s41526-023-00312-0
Pyrimidine catabolism is required to prevent the accumulation of 5-methyluridine in RNA	Gao, S. et al.	Nucleic Acids Res	2023	10.1093/nar/gkad529
Unraveling the secrets of plant roots: Simplified method for large scale root exudate sampling and analysis in Arabidopsis thaliana	Subrahmaniam, H.-J. et al.	Open Res Eur	2023	10.12688/openreseurope.15377.2
Molecular Effects of Silicon on Arabidopsis thaliana Seedlings under UV-B Stress	Celayir, T. et al.	Photochem Photobiol	2023	10.1111/php.13788
Identification of LsLAZY1 gene in Leymus secalinus and validation of its function in Arabidopsis thaliana	Li, J. et al.	Physiol Mol Biol Plants	2023	10.1007/s12298-023-01326-4
IRR1 contributes to de novo root regeneration from Arabidopsis thaliana leaf explants	Yan, J. et al.	Physiol Plant	2023	10.1111/ppl.14047
A unique mutation in PIN-FORMED1 and a genetic pathway for reduced sensitivity of Arabidopsis roots to N-1-naphthylphthalamic acid	Huang, M. et al.	Physiol Plant	2023	10.1111/ppl.14120
Stress- and phospholipid signalling responses in Arabidopsis PLC4-KO and -overexpression lines under salt- and osmotic stress	van, FALSEFALSE et al.	Phytochemistry	2023	10.1016/j.phytochem.2023.113862
Molecular Characterization of Defense of Brassica napus (Oilseed Rape) to Rhizoctonia solani AG2-1 Confirmed by Functional Analysis in Arabidopsis thaliana	Sims, I. et al.	Phytopathology	2023	10.1094/PHYTO-08-22-0305-R
A multiple shoot induction system for peptide-mediated gene delivery into plastids in Arabidopsis thaliana, Nicotiana benthamiana, and Fragaria×ananassa	Odahara, M. et al.	Plant Biotechnol (Tokyo)	2023	10.5511/plantbiotechnology.23.0501a
The coexpression of two desaturases provides an optimized reduction of saturates in camelina oil	Bengtsson, J.-D. et al.	Plant Biotechnol J	2023	10.1111/pbi.13966
Brassinosteroids promote etiolated apical structures in darkness by amplifying the ethylene response via the EBF-EIN3/PIF3 circuit	Wang, J. et al.	Plant Cell	2023	10.1093/plcell/koac316
CO interacts with JAZ repressors and bHLH subgroup IIId factors to negatively regulate jasmonate signaling in Arabidopsis seedlings	Han, X. et al.	Plant Cell	2023	10.1093/plcell/koac331
SNF1-RELATED KINASE 1 and TARGET OF RAPAMYCIN control light-responsive splicing events and developmental characteristics in etiolated Arabidopsis seedlings	Saile, J. et al.	Plant Cell	2023	10.1093/plcell/koad168
MYB112 connects light and circadian clock signals to promote hypocotyl elongation in Arabidopsis	Cai, Y. et al.	Plant Cell	2023	10.1093/plcell/koad170
Point mutations in the catalytic domain disrupt cellulose synthase (CESA6) vesicle trafficking and protein dynamics	Huang, L. et al.	Plant Cell	2023	10.1093/plcell/koad110
Green means go: Green light promotes hypocotyl elongation via brassinosteroid signaling	Hao, Y. et al.	Plant Cell	2023	10.1093/plcell/koad022
PHYTOCHROME INTERACTING FACTOR 4 regulates microtubule organization to mediate high temperature-induced hypocotyl elongation in Arabidopsis	Zhou, D. et al.	Plant Cell	2023	10.1093/plcell/koad042
Inhibition of SIZ1-mediated SUMOylation of HOOKLESS1 promotes light-induced apical hook opening in Arabidopsis	Xiong, J. et al.	Plant Cell	2023	10.1093/plcell/koad072
The evolution of strictly monofunctional naphthoquinol C-methyltransferases is vital in cyanobacteria and plastids	Stutts, L. et al.	Plant Cell	2023	10.1093/plcell/koad202
Loss of OPT3 function decreases phloem copper levels and impairs crosstalk between copper and iron homeostasis and shoot-to-root signaling in Arabidopsis thaliana	Chia, J.-C. et al.	Plant Cell	2023	10.1093/plcell/koad053
The PRK/Rubisco shunt strongly influences Arabidopsis seed metabolism and oil accumulation, affecting more than carbon recycling	Deslandes-Hérold, G. et al.	Plant Cell	2023	10.1093/plcell/koac338
Phytochromes enhance SOS2-mediated PIF1 and PIF3 phosphorylation and degradation to promote Arabidopsis salt tolerance	Ma, L. et al.	Plant Cell	2023	10.1093/plcell/koad117
Ethylene-mediated regulation of coleoptile elongation in rice seedlings	Yin, C.-C. et al.	Plant Cell Environ	2023	10.1111/pce.14492
Acquisition of hypoxia inducibility by oxygen sensing N-terminal cysteine oxidase in spermatophytes	Weits, D.-A. et al.	Plant Cell Environ	2023	10.1111/pce.14440
Combined genomics to discover genes associated with tolerance to soil carbonate	Busoms, S. et al.	Plant Cell Environ	2023	10.1111/pce.14691
A Small Compound, HYGIC, Promotes Hypocotyl Growth Through Ectopic Ethylene Response	Murao, M. et al.	Plant Cell Physiol	2023	10.1093/pcp/pcad083
Inter-Organellar Effects of?Defective ER-Localized Linolenic Acid Formation on?Thylakoid Lipid Composition, Non-Photochemical Quenching of?Chlorophyll Fluorescence and?Xanthophyll Cycle Activity in?the Arabidopsis fad3 Mutant	Matzner, M. et al.	Plant Cell Physiol	2023	10.1093/pcp/pcad141
Effect of Common ER Stress-Inducing Drugs on the Growth and Lipid Phenotypes of Chlamydomonas and Arabidopsis	Je, S. et al.	Plant Cell Physiol	2023	10.1093/pcp/pcac154
The Karrikin Receptor Karrikin Insensitive2 Positively Regulates Heat Stress Tolerance in Arabidopsis thaliana	Abdelrahman, M. et al.	Plant Cell Physiol	2023	10.1093/pcp/pcac112
Flavonoids are involved in salt tolerance through ROS scavenging in the halophyte Atriplex canescens	Feng, S. et al.	Plant Cell Rep	2023	10.1007/s00299-023-03087-6
AtHSPR functions in gibberellin-mediated primary root growth by interacting with KNAT5 and OFP1 in Arabidopsis	Yuan, G. et al.	Plant Cell Rep	2023	10.1007/s00299-023-03057-y
ABA signaling prevents phosphodegradation of the SR45 splicing factor to alleviate inhibition of early seedling development in Arabidopsis	Albuquerque-Martins, R. et al.	Plant Commun	2023	10.1016/j.xplc.2022.100495
Heritable induced resistance in Arabidopsis?thaliana: Tips and tools to improve effect size and reproducibility	Furci, L. et al.	Plant Direct	2023	10.1002/pld3.523
Myb-like transcription factors have epistatic effects on circadian clock function but additive effects on plant growth	Hughes, C.-L. et al.	Plant Direct	2023	10.1002/pld3.533
Temporally gene knockout using heat shock-inducible genome-editing system in plants	Liang, Z. et al.	Plant Genome	2023	10.1002/tpg2.20376
Limiting etioplast gene expression induces apical hook twisting during skotomorphogenesis of Arabidopsis seedlings	Sajib, S.-A. et al.	Plant J	2023	10.1111/tpj.16134
Arabidopsis EIN2 represses ABA responses during germination and early seedling growth by inactivating HLS1 protein independently of the canonical ethylene pathway	Guo, R. et al.	Plant J	2023	10.1111/tpj.16335
ELONGATED HYPOCOTYL5 (HY5) and HY5 HOMOLOGUE (HYH) maintain shade avoidance suppression in UV-B	Sharma, A. et al.	Plant J	2023	10.1111/tpj.16328
ELONGATED HYPOCOTYL 5 regulates BRUTUS and affects iron acquisition and homeostasis in Arabidopsis thaliana	Mankotia, S. et al.	Plant J	2023	10.1111/tpj.16191
HISTONE DEACETYLASE 9 promotes hypocotyl-specific auxin response under shade	Nguyen, N.-H. et al.	Plant J	2023	10.1111/tpj.16410
Cytidine diphosphate diacylglycerol synthase is essential for mitochondrial structure and energy production in Arabidopsis thaliana	Zhang, Q. et al.	Plant J	2023	10.1111/tpj.16139
Protein O-GlcNAcylation impairment caused by N-acetylglucosamine phosphate mutase deficiency leads to growth variations in Arabidopsis thaliana	Jia, X. et al.	Plant J	2023	10.1111/tpj.16156
Subcellular localization requirements and specificities for plant immune receptor Toll-interleukin-1 receptor signaling	Bernoux, M. et al.	Plant J	2023	10.1111/tpj.16195
Regulation of drought tolerance in Arabidopsis involves the PLATZ4-mediated transcriptional repression of plasma membrane aquaporin PIP2;8	Liu, M. et al.	Plant J	2023	10.1111/tpj.16235
The Arabidopsis pre-mRNA 3' end processing related protein FIP1 promotes seed dormancy via the DOG1 and ABA pathways	Li, Y. et al.	Plant J	2023	10.1111/tpj.16239
Role of reactive oxygen species in the modulation of auxin flux and root development in Arabidopsis thaliana	Pasternak, T. et al.	Plant J	2023	10.1111/tpj.16118
Design of an Arabidopsis thaliana reporter line to detect heat-sensing and signaling mutants	Guihur, A. et al.	Plant Methods	2023	10.1186/s13007-023-01033-x
A deep learning approach to track Arabidopsis seedlings' circumnutation from time-lapse videos	Mao, Y. et al.	Plant Methods	2023	10.1186/s13007-023-00984-5
A vector-free gene interference system using delaminated Mg-Al-lactate layered double hydroxide nanosheets as molecular carriers to intact plant cells	Zhang, H. et al.	Plant Methods	2023	10.1186/s13007-023-01021-1
Specific alterations in riboproteomes composition of isonicotinic acid treated arabidopsis seedlings	Fakih, Z. et al.	Plant Mol Biol	2023	10.1007/s11103-022-01332-2
Multiple pathways mediate chloroplast singlet oxygen stress signaling	Tano, D.-W. et al.	Plant Mol Biol	2023	10.1007/s11103-022-01319-z
Uncovering molecular mechanisms involved in microbial volatile compounds-induced stomatal closure in Arabidopsis thaliana	Truong, T.-T. et al.	Plant Mol Biol	2023	10.1007/s11103-023-01379-9
ALBINO EMBRYO AND SEEDLING is required for RNA splicing and chloroplast homeostasis in Arabidopsis	An, H. et al.	Plant Physiol	2023	10.1093/plphys/kiad341
Sulfopeptide CLEL6 inhibits anthocyanin biosynthesis in Arabidopsis thaliana	Bühler, E. et al.	Plant Physiol	2023	10.1093/plphys/kiad316
Autophagy in maternal tissues contributes to Arabidopsis seed development	Erlichman, O.-A. et al.	Plant Physiol	2023	10.1093/plphys/kiad350
WAVE-DAMPENED2-LIKE4 modulates the hyper-elongation of light-grown hypocotyl cells	Schaefer, K. et al.	Plant Physiol	2023	10.1093/plphys/kiad248
CALEOSIN 1 interaction with AUTOPHAGY-RELATED PROTEIN 8 facilitates lipid droplet microautophagy in seedlings	Miklaszewska, M. et al.	Plant Physiol	2023	10.1093/plphys/kiad471
Fatty acid amide hydrolase and 9-lipoxygenase modulate cotton seedling growth by ethanolamide oxylipin levels	Arias-Gaguancela, O. et al.	Plant Physiol	2023	10.1093/plphys/kiac556
Two splice forms of OsbZIP1, a homolog of AtHY5, function to regulate skotomorphogenesis and photomorphogenesis in rice	Bhatnagar, A. et al.	Plant Physiol	2023	10.1093/plphys/kiad334
Glucose status within dark-grown etiolated cotyledons determines seedling de-etiolation upon light irradiation	Mu, X.-R. et al.	Plant Physiol	2023	10.1093/plphys/kiad508
U-box E3 ubiquitin ligase PUB8 attenuates abscisic acid responses during early seedling growth	Li, Z. et al.	Plant Physiol	2023	10.1093/plphys/kiad044
CONSTANS interacts with and antagonizes ABF transcription factors during salt stress under long-day conditions	Du, J. et al.	Plant Physiol	2023	10.1093/plphys/kiad370
FAR-RED INSENSITIVE 219 and phytochrome B corepress shade avoidance via modulating nuclear speckle formation	Peng, K.-C. et al.	Plant Physiol	2023	10.1093/plphys/kiad103
Arabidopsis ACT DOMAIN REPEAT9 represses glucose signaling pathways	Liao, H.-S. et al.	Plant Physiol	2023	10.1093/plphys/kiad127
Two isoforms of Arabidopsis protoporphyrinogen oxidase localize in different plastidal membranes	Hedtke, B. et al.	Plant Physiol	2023	10.1093/plphys/kiad107
Three consecutive cytosolic glycolysis enzymes modulate autophagic flux	Lee, D.-H. et al.	Plant Physiol	2023	10.1093/plphys/kiad439
Chemical screening approach using single leaves identifies compounds that affect cold signaling in Arabidopsis	Kitawaki, K. et al.	Plant Physiol	2023	10.1093/plphys/kiad280
Specific suppression of long terminal repeat retrotransposon mobilization in plants	Brestovitsky, A. et al.	Plant Physiol	2023	10.1093/plphys/kiac605
Phosphatidic acid regulates ammonium uptake by interacting with AMMONIUM TRANSPORTER 1;1 in Arabidopsis	Cao, H. et al.	Plant Physiol	2023	10.1093/plphys/kiad421
Autophagy and multivesicular body pathways cooperate to protect sulfur assimilation and chloroplast functions	Fu, Y. et al.	Plant Physiol	2023	10.1093/plphys/kiad133
Arabidopsis MCTP family member QUIRKY regulates the formation of the STRUBBELIG receptor kinase complex	Chen, X. et al.	Plant Physiol	2023	10.1093/plphys/kiad489
Inhibitor AN3661 reveals biological functions of Arabidopsis CLEAVAGE and POLYADENYLATION SPECIFICITY FACTOR 73	Hao, S. et al.	Plant Physiol	2023	10.1093/plphys/kiad352
Interplay among ZF-HD and GRF transcription factors during Arabidopsis leaf development	Ferela, A. et al.	Plant Physiol	2023	10.1093/plphys/kiad009
Viridiplantae-specific GLXI and GLXII isoforms co-evolved and detoxify glucosone in planta	Balparda, M. et al.	Plant Physiol	2023	10.1093/plphys/kiac526
Berberine bridge enzyme-like oxidases of cellodextrins and mixed-linked β-glucans control seed coat formation	Costantini, S. et al.	Plant Physiol	2023	10.1093/plphys/kiad457
Similarities on the mode of action of the terpenoids citral and farnesene in Arabidopsis seedlings involve interactions with DNA binding proteins	López-González, D. et al.	Plant Physiol Biochem	2023	10.1016/j.plaphy.2023.02.004
The cassava (Manihot-esculenta Crantz)'s nitrate transporter NPF4.5, expressed in seedling roots, involved in nitrate flux and osmotic stress	Zou, L. et al.	Plant Physiol Biochem	2023	10.1016/j.plaphy.2022.10.025
ZmWRKY70 activates the expression of hypoxic responsive genes in maize and enhances tolerance to submergence in Arabidopsis	Gu, L. et al.	Plant Physiol Biochem	2023	10.1016/j.plaphy.2023.107861
Arabidopsis thaliana sirtuins control proliferation and glutamate dehydrogenase activity	Bruscalupi, G. et al.	Plant Physiol Biochem	2023	10.1016/j.plaphy.2022.11.007
RAP2.6 enhanced salt stress tolerance by reducing Na(+) accumulation and stabilizing the electron transport in Arabidopsis thaliana	Song, Q. et al.	Plant Physiol Biochem	2023	10.1016/j.plaphy.2023.01.003
PpBZR1, a BES/BZR transcription factor, enhances cold stress tolerance by suppressing sucrose degradation in peach fruit	Zhang, S. et al.	Plant Physiol Biochem	2023	10.1016/j.plaphy.2023.107972
WRKY29 transcription factor regulates ethylene biosynthesis and response in arabidopsis	Wang, Z. et al.	Plant Physiol Biochem	2023	10.1016/j.plaphy.2022.11.012
Overexpression of a plant U-box gene TaPUB4 confers drought stress tolerance in Arabidopsis thaliana	Kim, J.-H. et al.	Plant Physiol Biochem	2023	10.1016/j.plaphy.2023.02.001
Tomato SlSTK is involved in glucose response and regulated by the ubiquitin ligase SlSINA4	Lu, H. et al.	Plant Sci	2023	10.1016/j.plantsci.2023.111672
Trichoderma virens exerts herbicidal effect on Arabidopsis thaliana via modulation of amino acid metabolism	Bansal, R. et al.	Plant Sci	2023	10.1016/j.plantsci.2023.111702
High-affinity potassium transporter from a mangrove tree Avicennia officinalis increases salinity tolerance of Arabidopsis thaliana	Krishnamurthy, P. et al.	Plant Sci	2023	10.1016/j.plantsci.2023.111841
Spatiotemporal expression patterns of cytosolic AtHSP90-2 in Arabidopsis seedlings	Kozeko, L. et al.	Plant Signal Behav	2023	10.1080/15592324.2023.2202977
Jarin-1, an inhibitor of JA-Ile biosynthesis in Arabidopsis thaliana, acts differently in other plant species	Zeng, M. et al.	Plant Signal Behav	2023	10.1080/15592324.2023.2273515
The FLOWERING LOCUS T LIKE 2-1 gene of Chenopodium triggers precocious flowering in Arabidopsis seedlings	Abeyawardana, FALSEFALSE et al.	Plant Signal Behav	2023	10.1080/15592324.2023.2239420
Phosphatidic acid inhibits SCAB1-mediated F-actin bundling in Arabidopsis	Fu, H. et al.	Plant Signal Behav	2023	10.1080/15592324.2022.2092346
Regulation of early seedling establishment and root development in Arabidopsis thaliana by light and carbohydrates	Pasternak, T. et al.	Planta	2023	10.1007/s00425-023-04226-9
A Medicago truncatula lncRNA MtCIR1 negatively regulates response to salt stress	Tian, R. et al.	Planta	2023	10.1007/s00425-022-04064-1
Function of BrSOC1b gene in flowering regulation of Chinese cabbage and its protein interaction	Li, X. et al.	Planta	2023	10.1007/s00425-023-04173-5
ATANN3 Is Involved in Extracellular ATP-Regulated Auxin Distribution in Arabidopsis thaliana Seedlings	Xu, J. et al.	Plants (Basel)	2023	10.3390/plants12020330
In Vivo Phosphorylation of the Cytosolic Glucose-6-Phosphate Dehydrogenase Isozyme G6PD6 in Phosphate-Resupplied Arabidopsis thaliana Suspension Cells and Seedlings	Smith, M.-A. et al.	Plants (Basel)	2023	10.3390/plants13010031
BBX24 Increases Saline and Osmotic Tolerance through ABA Signaling in Arabidopsis Seeds	Chiriotto, T.-S. et al.	Plants (Basel)	2023	10.3390/plants12132392
The Salt Tolerance-Related Protein (STRP) Is a Positive Regulator of the Response to Salt Stress in Arabidopsis thaliana	Fiorillo, A. et al.	Plants (Basel)	2023	10.3390/plants12081704
Unraveling Epigenetic Changes in A. thaliana Calli: Impact of HDAC Inhibitors	Pírek, P. et al.	Plants (Basel)	2023	10.3390/plants12244177
Heterologous Expression of a Ferritin Homologue Gene PpFer1 from Prunus persica Enhances Plant Tolerance to Iron Toxicity and H(2)O(2) Stress in Arabidopsis thaliana	Yang, Y. et al.	Plants (Basel)	2023	10.3390/plants12244093
A double-negative feedback loop between miR319c and JAW-TCPs establishes growth pattern in incipient leaf primordia in Arabidopsis thaliana	Shankar, N. et al.	PLoS Genet	2023	10.1371/journal.pgen.1010978
The N-terminal extension of Arabidopsis ARGONAUTE 1 is essential for microRNA activities	Xu, Y. et al.	PLoS Genet	2023	10.1371/journal.pgen.1010450
Phytotoxicity of zinc oxide nanoparticles and multi-walled carbon nanotubes, alone or in combination, on Arabidopsis thaliana and their mutual effects on oxidative homeostasis	Yang, S. et al.	PLoS One	2023	10.1371/journal.pone.0281756
Crystal structure of the Arabidopsis SPIRAL2 C-terminal domain reveals a p80-Katanin-like domain	Bolhuis, D.-L. et al.	PLoS One	2023	10.1371/journal.pone.0290024
The ubiquitin-protein ligase MIEL1 localizes to peroxisomes to promote seedling oleosin degradation and lipid droplet mobilization	Traver, M.-S. et al.	Proc Natl Acad Sci U S A	2023	10.1073/pnas.2304870120
Phosphorylation of RhoGDI1, a Rho GDP dissociation inhibitor, regulates root hair development in Arabidopsis under salt stress	Liu, X. et al.	Proc Natl Acad Sci U S A	2023	10.1073/pnas.2217957120
Effects of weak static magnetic fields on the development of seedlings of Arabidopsis thaliana	Dhiman, S.-K. et al.	Protoplasma	2023	10.1007/s00709-022-01811-9
Phytotoxicity and the molecular response in yttrium oxide nanoparticle-treated Arabidopsis thaliana seedlings	Wang, J. et al.	Protoplasma	2023	10.1007/s00709-022-01826-2
Reactive oxygen species and NADPH oxidase-encoding genes underly the plant growth and developmental responses to Trichoderma	Esparza-Reynoso, S. et al.	Protoplasma	2023	10.1007/s00709-023-01847-5
CysQuant: Simultaneous quantification of cysteine oxidation and protein abundance using data dependent or independent acquisition mass spectrometry	Huang, J. et al.	Redox Biol	2023	10.1016/j.redox.2023.102908
H2A.X promotes endosperm-specific DNA methylation in Arabidopsis thaliana	Frost, J.-M. et al.	Res Sq	2023	10.21203/rs.3.rs-2974671/v1
[First evidence of nitrilase enzymatic activity of Xylaria sp. and its relationship with the biosynthesis of indole-3-acetic acid]	Rica?o-Rodríguez, J. et al.	Rev Argent Microbiol	2023	10.1016/j.ram.2023.01.008
Nitrogen-doped carbon dots enhanced seedling growth and salt tolerance with distinct requirements of excitation light	Jing, X. et al.	RSC Adv	2023	10.1039/d3ra01514a
Direct surface analysis mass spectrometry uncovers the vertical distribution of cuticle-associated metabolites in plants	Saladin, S. et al.	RSC Adv	2023	10.1039/d2ra07166e
Ab-GALFA, A bioassay for insect gall formation using the model plant Arabidopsis thaliana	Hirano, T. et al.	Sci Rep	2023	10.1038/s41598-023-29302-8
3-Hydroxy-3-methylglutaryl coenzyme A reductase genes from Glycine max regulate plant growth and isoprenoid biosynthesis	Wang, S. et al.	Sci Rep	2023	10.1038/s41598-023-30797-4
In-vivo exposure of a plant model organism for the assessment of the ability of PM samples to induce oxidative stress	Vaccarella, E. et al.	Sci Total Environ	2023	10.1016/j.scitotenv.2023.165694
Inoculation of Arabidopsis seedlings with Ralstonia solanacearum in sterile agar plates	Yu, G. et al.	STAR Protoc	2023	10.1016/j.xpro.2023.102474
Measuring external primary cell wall elasticity of seedling roots using atomic force microscopy	Kaur, H. et al.	STAR Protoc	2023	10.1016/j.xpro.2023.102265
CdTe-QDs Affect Reproductive Development of Plants through Oxidative Stress	Wang, J. et al.	Toxics	2023	10.3390/toxics11070585
Spatiotemporal, physiological and transcriptomic dynamics of wild jujube seedlings under saline conditions	He, A. et al.	Tree Physiol	2023	10.1093/treephys/tpad001
Characterization of two constitutive promoters RPS28 and EIF1 for studying soybean growth, development, and symbiotic nodule development	Chen, S. et al.	aBIOTECH	2022	10.1007/s42994-022-00073-6
Esterase-Activated Precipitating Strategy to Achieve Highly Specific Detection and Long-Term Imaging of Calcium Ions by Aggregation-Induced Phosphorescence Probe	Wang, Z. et al.	Anal Chem	2022	10.1021/acs.analchem.2c00219
Effects of primary seed dormancy on lifetime fitness of Arabidopsis thaliana in the field	Postma, F.-M. et al.	Ann Bot	2022	10.1093/aob/mcac010
MYB42 inhibits hypocotyl cell elongation by coordinating brassinosteroid homeostasis and signalling in Arabidopsis thaliana	Zhuang, Y. et al.	Ann Bot	2022	10.1093/aob/mcab152
Parental and Environmental Control of Seed Dormancy in Arabidopsis thaliana	Iwasaki, M. et al.	Annu Rev Plant Biol	2022	10.1146/annurev-arplant-102820-090750
Mitochondrial HSC70-1 Regulates Polar Auxin Transport through ROS Homeostasis in Arabidopsis Roots	Shen, T. et al.	Antioxidants (Basel)	2022	10.3390/antiox11102035
Application of Cadaverine to Inhibit Biotin Biosynthesis in Plants	Gibbs, N.-M. et al.	Bio Protoc	2022	10.21769/BioProtoc.4389
Rhizoctonia solani Infection Assay of Young Sugar Beet and Arabidopsis plantlets	D?lfors, F. et al.	Bio Protoc	2022	10.21769/BioProtoc.4300
Expression analysis of plant intracellular Ras-group related leucine-rich repeat proteins (PIRLs) in Arabidopsis thaliana	Hossain, M.-F. et al.	Biochem Biophys Rep	2022	10.1016/j.bbrep.2022.101241
OsOSCA1.1 Mediates Hyperosmolality and Salt Stress Sensing in Oryza sativa	Han, Y. et al.	Biology (Basel)	2022	10.3390/biology11050678
Function of hydroxycinnamoyl spermidines in seedling growth of Arabidopsis	Takahashi, I. et al.	Biosci Biotechnol Biochem	2022	10.1093/bbb/zbab223
SUPPRESSOR OF PHYTOCHROME B-4?#3 reduces the expression of PIF-activated genes and increases expression of growth repressors to regulate hypocotyl elongation in short days	Jacques, C.-N. et al.	BMC Plant Biol	2022	10.1186/s12870-022-03737-z
Morphogenesis and cell wall composition of trichomes and their function in response to salt in halophyte Salsola ferganica	Liu, Y. et al.	BMC Plant Biol	2022	10.1186/s12870-022-03933-x
Impact of the sickle mutant and temperature on the structure of transcripts and RNAs from Arabidopsis thaliana	Marshall, C.-M. et al.	BMC Res Notes	2022	10.1186/s13104-022-05963-y
Biochemical characterization of Pectin Methylesterase Inhibitor 3 from Arabidopsis thaliana	Xu, F. et al.	Cell Surf	2022	10.1016/j.tcsw.2022.100080
Independent Responses of Photosynthesis and Plant Morphology to Alterations of PIF Proteins and Light-Dependent MicroRNA Contents in Arabidopsis thaliana&nbsp;pif Mutants Grown under Lights of Different Spectral Compositions	Pashkovskiy, P. et al.	Cells	2022	10.3390/cells11243981
Schinus Essential Oils: Chemical Composition by GC×GC-TOFMS and Phytotoxic Effects on Arabidopsis thaliana	Pawlowski, ?. et al.	Chem Biodivers	2022	10.1002/cbdv.202200541
Improved clearing method contributes to deep imaging of plant organs	Sakamoto, Y. et al.	Commun Biol	2022	10.1038/s42003-021-02955-9
Evaluation of vacuum infiltration vitrification and cryo-mesh cryopreservation techniques with Arabidopsis thaliana shoot tips	Lukic, M. et al.	Cryo Letters	2022
KAI2 promotes Arabidopsis root hair elongation at low external phosphate by controlling local accumulation of AUX1 and PIN2	Villaécija-Aguilar, J.-A. et al.	Curr Biol	2022	10.1016/j.cub.2021.10.044
Mitochondrial retrograde signaling through UCP1-mediated inhibition of the plant oxygen-sensing pathway	Barreto, P. et al.	Curr Biol	2022	10.1016/j.cub.2022.01.037
Direct inhibition of phosphate transport by immune signaling in Arabidopsis	Dindas, J. et al.	Curr Biol	2022	10.1016/j.cub.2021.11.063
Molecular Mechanism of Gibberellins in Mesocotyl Elongation Response to Deep-Sowing Stress in Sweet Maize	Leng, B. et al.	Curr Issues Mol Biol	2022	10.3390/cimb45010015
Recent advances in understanding thermomorphogenesis signaling	Delker, C. et al.	Curr Opin Plant Biol	2022	10.1016/j.pbi.2022.102231
Efficient Isolation and Purification of High-Quality Arabidopsis thaliana Trichomes	Huebbers, J.-W. et al.	Curr Protoc	2022	10.1002/cpz1.541
Confocal Imaging of Developing Leaves	Linh, N.-M. et al.	Curr Protoc	2022	10.1002/cpz1.349
Histidine kinase two-component response regulators Ssk1, Skn7 and Rim15 differentially control growth, developmental and volatile organic compounds emissions as stress responses in Trichoderma atroviride	Cruz-Magalh?es, V. et al.	Curr Res Microb Sci	2022	10.1016/j.crmicr.2022.100139
Dual-transcriptomic datasets evaluating the effect of the necrotrophic fungus Alternaria brassicicola on Arabidopsis germinating seeds	Ortega-Cuadros, M. et al.	Data Brief	2022	10.1016/j.dib.2022.108530
The transcriptomic (RNA-Sequencing) datasets collected in the course of floral induction in Chenopodium ficifolium 459	Gutierrez-Larruscain, D. et al.	Data Brief	2022	10.1016/j.dib.2022.108333
Organ-specific COP1 control of BES1 stability adjusts plant growth patterns under shade or warmth	Costigliolo, FALSEFALSE et al.	Dev Cell	2022	10.1016/j.devcel.2022.07.003
Heterologous expression of a lycophyte protein enhances angiosperm seedling vigor	Koh, FALSEFALSE et al.	Development	2022	10.1242/dev.200917
The miR156 juvenility factor and PLETHORA 2 form a regulatory network and influence timing of meristem growth and lateral root emergence	Laskowski, M.-J. et al.	Development	2022	10.1242/dev.199871
High temperature perception in leaves promotes vascular regeneration and graft formation in distant tissues	Serivichyaswat, P.-T. et al.	Development	2022	10.1242/dev.200079
Seed dormancy varies widely among Arabidopsis thaliana populations both between and within Fennoscandia and Italy	Zacchello, G. et al.	Ecol Evol	2022	10.1002/ece3.8670
Regulation of cellular redox homeostasis in Arabidopsis thaliana seedling by atmospheric pressure cold plasma-generated reactive oxygen/nitrogen species	Cui, D. et al.	Ecotoxicol Environ Saf	2022	10.1016/j.ecoenv.2022.113703
Locally adaptive temperature response of vegetative growth in Arabidopsis thaliana	Clauw, P. et al.	Elife	2022	10.7554/eLife.77913
Influence of methylation and demethylation on plant uptake of emerging contaminants	Xiong, Y. et al.	Environ Int	2022	10.1016/j.envint.2022.107612
The NAC transcription factor ATAF2 promotes ethylene biosynthesis and response in Arabidopsis thaliana seedlings	Peng, H. et al.	FEBS Lett	2022	10.1002/1873-3468.14317
Noncoding RNAs responsive to nitric oxide and their protein-coding gene targets shed light on root hair formation in Arabidopsis thaliana	Santos, C.-A. et al.	Front Genet	2022	10.3389/fgene.2022.958641
Investigating genetic diversity within the most abundant and prevalent non-pathogenic leaf-associated bacteria interacting with Arabidopsis thaliana in natural habitats	Ramírez-Sánchez, D. et al.	Front Microbiol	2022	10.3389/fmicb.2022.984832
Volatile organic compounds emitted by Burkholderia pyrrocinia CNUC9 trigger induced systemic salt tolerance in Arabidopsis thaliana	Luo, H. et al.	Front Microbiol	2022	10.3389/fmicb.2022.1050901
Soil Microbes Drive the Flourishing Growth of Plants From Leucocalocybe mongolica Fairy Ring	Wang, Q. et al.	Front Microbiol	2022	10.3389/fmicb.2022.893370
Dynamics of Etiolation Monitored by Seedling Morphology, Carotenoid Composition, Antioxidant Level, and Photoactivity of Protochlorophyllide in Arabidopsis thaliana	Jedynak, P. et al.	Front Plant Sci	2022	10.3389/fpls.2021.772727
Ultraviolet-B Radiation Represses Primary Root Elongation by Inhibiting Cell Proliferation in the Meristematic Zone of Arabidopsis Seedlings	Sheridan, M.-L. et al.	Front Plant Sci	2022	10.3389/fpls.2022.829336
Transcriptomic Profiling Provides Molecular Insights Into Hydrogen Peroxide-Enhanced Arabidopsis Growth and Its Salt Tolerance	Zhang, Q. et al.	Front Plant Sci	2022	10.3389/fpls.2022.866063
Functional analysis of PHYB polymorphisms in Arabidopsis thaliana collected in Patagonia	Ruiz-Diaz, M.-J. et al.	Front Plant Sci	2022	10.3389/fpls.2022.952214
In Arabidopsis thaliana, RNA-Induced Silencing Complex-Loading of MicroRNAs Plays a Minor Regulatory Role During Photomorphogenesis Except for miR163	Lakatos, L. et al.	Front Plant Sci	2022	10.3389/fpls.2022.854869
Genetic Variability of Arabidopsis thaliana Mature Root System Architecture and Genome-Wide Association Study	Deja-Muylle, A. et al.	Front Plant Sci	2022	10.3389/fpls.2021.814110
Stromal Protein Chloroplast Development and Biogenesis1 Is Essential for Chloroplast Development and Biogenesis in Arabidopsis thaliana	Chen, W. et al.	Front Plant Sci	2022	10.3389/fpls.2022.815859
Application of time lags between light and temperature cycles for growth control based on the circadian clock of Lactuca sativa L. seedlings	Masuda, K. et al.	Front Plant Sci	2022	10.3389/fpls.2022.994555
Phytochrome-Dependent Regulation of ZFP6 and ZFPH Impacts Photomorphogenesis in Arabidopsis thaliana	Cota-Ruiz, K. et al.	Front Plant Sci	2022	10.3389/fpls.2022.846262
An uncharacterized gene Lb1G04794 from Limonium bicolor promotes salt tolerance and trichome development in Arabidopsis	Jiao, X. et al.	Front Plant Sci	2022	10.3389/fpls.2022.1079534
GmWRKY21, a Soybean WRKY Transcription Factor Gene, Enhances the Tolerance to Aluminum Stress in Arabidopsis thaliana	Han, Z. et al.	Front Plant Sci	2022	10.3389/fpls.2022.833326
Masks Start to Drop: Suppressor of MAX2 1-Like Proteins Reveal Their Many Faces	Temmerman, A. et al.	Front Plant Sci	2022	10.3389/fpls.2022.887232
ABCG11 modulates cytokinin responses in Arabidopsis thaliana	Yang, Q. et al.	Front Plant Sci	2022	10.3389/fpls.2022.976267
The key clock component ZEITLUPE (ZTL) negatively regulates ABA signaling by degradation of CHLH in Arabidopsis	Yu, Y. et al.	Front Plant Sci	2022	10.3389/fpls.2022.995907
Characteristics and Regulating Roles of Wheat TaHsfA2-13 in Abiotic Stresses	Meng, X. et al.	Front Plant Sci	2022	10.3389/fpls.2022.922561
Screening of protonstatin-1 (PS-1) analogs for improved inhibitors of plant plasma membrane H(+)-ATPase activity	Yang, Y. et al.	Front Plant Sci	2022	10.3389/fpls.2022.973471
Mucilaginibacter sp. K Improves Growth and Induces Salt Tolerance in Nonhost Plants via Multilevel Mechanisms	Fan, D. et al.	Front Plant Sci	2022	10.3389/fpls.2022.938697
Comprehensive analysis of LRR-RLKs and key gene identification in Pinus massoniana resistant to pine wood nematode	Nie, Z. et al.	Front Plant Sci	2022	10.3389/fpls.2022.1043261
The DREB A-5 Transcription Factor ScDREB5 From Syntrichia caninervis Enhanced Salt Tolerance by Regulating Jasmonic Acid Biosynthesis in Transgenic Arabidopsis	Liu, J. et al.	Front Plant Sci	2022	10.3389/fpls.2022.857396
Glucose Supply Induces PsMYB2-Mediated Anthocyanin Accumulation in Paeonia suffruticosa 'Tai Yang' Cut Flower	Zhang, L. et al.	Front Plant Sci	2022	10.3389/fpls.2022.874526
Sunflower Bark Extract as a Biostimulant Suppresses Reactive Oxygen Species in Salt-Stressed Arabidopsis	Li, J. et al.	Front Plant Sci	2022	10.3389/fpls.2022.837441
Polymerase II-Associated Factor 1 Complex-Regulated FLOWERING LOCUS C-Clade Genes Repress Flowering in Response to Chilling	Nasim, Z. et al.	Front Plant Sci	2022	10.3389/fpls.2022.817356
Bacillus amyloliquefaciens GB03 augmented tall fescue growth by regulating phytohormone and nutrient homeostasis under nitrogen deficiency	Wang, Q. et al.	Front Plant Sci	2022	10.3389/fpls.2022.979883
Understanding plant-microbe interaction of rice and soybean with two contrasting diazotrophic bacteria through comparative transcriptome analysis	Saini, M.-R. et al.	Front Plant Sci	2022	10.3389/fpls.2022.939395
RNA sequencing and weighted gene co-expression network analysis uncover the hub genes controlling cold tolerance in Helictotrichon virescens seedlings	Cheng, M. et al.	Front Plant Sci	2022	10.3389/fpls.2022.938859
Genome-wide analysis of VPE family in four Gossypium species and transcriptional expression of VPEs in the upland cotton seedlings under abiotic stresses	Zhu, L. et al.	Funct Integr Genomics	2022	10.1007/s10142-021-00818-4
Harboured cation/proton antiporters modulate stress response to integrated heat and salt via up-regulating KIN1 and GOLS1 in double transgenic Arabidopsis	Kahraman, N. et al.	Funct Plant Biol	2022	10.1071/FP21334
Detection and validation of cis-regulatory motifs in osmotic stress-inducible synthetic gene switches via computational and experimental approaches	Jameel, A. et al.	Funct Plant Biol	2022	10.1071/FP21314
The F-box E3 ubiquitin ligase AtSDR is involved in salt and drought stress responses in Arabidopsis	Li, B.-W. et al.	Gene	2022	10.1016/j.gene.2021.146011
ROS Homeostasis Involved in Dose-Dependent Responses of Arabidopsis Seedlings to Copper Toxicity	Wang, J. et al.	Genes (Basel)	2022	10.3390/genes14010011
Field-Evolved ΔG210-ppo2 from Palmer Amaranth Confers Pre-emergence Tolerance to PPO-Inhibitors in Rice and Arabidopsis	Carvalho-Moore, P. et al.	Genes (Basel)	2022	10.3390/genes13061044
Identification and Characterization of SOG1 (Suppressor of Gamma Response 1) Homologues in Plants Using Data Mining Resources and Gene Expression Profiling	Pagano, A. et al.	Genes (Basel)	2022	10.3390/genes13040667
Role of tyrosine autophosphorylation and methionine residues in BRI1 function in Arabidopsis thaliana	Choi, J.-H. et al.	Genes Genomics	2022	10.1007/s13258-022-01266-5
Genome-wide comparison and identification of myosin gene family in Arabidopsis thaliana and Helianthus annuus	Ahmad, H.-M. et al.	Heliyon	2022	10.1016/j.heliyon.2022.e12070
Genetic Dissection of Light-Regulated Adventitious Root Induction in Arabidopsis thaliana Hypocotyls	Zeng, Y. et al.	Int J Mol Sci	2022	10.3390/ijms23105301
Hydrogen Sulfide Alleviates Manganese Stress in Arabidopsis	Hou, L. et al.	Int J Mol Sci	2022	10.3390/ijms23095046
The DnaJ-like Zinc Finger Protein ORANGE Promotes Proline Biosynthesis in Drought-Stressed Arabidopsis Seedlings	Ali, F. et al.	Int J Mol Sci	2022	10.3390/ijms23073907
Interaction Analysis between the Arabidopsis Transcription Repressor VAL1 and Transcription Coregulators SIN3-LIKEs (SNLs)	Chen, C. et al.	Int J Mol Sci	2022	10.3390/ijms23136987
The Arabidopsis J-Protein AtDjC5 Facilitates Thermotolerance Likely by Aiding in the ER Stress Response	Shen, T.-T. et al.	Int J Mol Sci	2022	10.3390/ijms232113134
The Identification of Broomcorn Millet bZIP Transcription Factors, Which Regulate Growth and Development to Enhance Stress Tolerance and Seed Germination	An, P. et al.	Int J Mol Sci	2022	10.3390/ijms23126448
RNA Sequencing of Arabidopsis thaliana Seedlings after Non-Thermal Plasma-Seed Treatment Reveals Upregulation in Plant Stress and Defense Pathways	Waskow, A. et al.	Int J Mol Sci	2022	10.3390/ijms23063070
HFR1, a bHLH Transcriptional Regulator from Arabidopsis thaliana, Improves Grain Yield, Shade and Osmotic Stress Tolerances in Common Wheat	Sun, G. et al.	Int J Mol Sci	2022	10.3390/ijms231912057
Overexpression of a Cotton Aquaporin Gene GhTIP1;1-like Confers Cold Tolerance in Transgenic Arabidopsis	Cheng, G. et al.	Int J Mol Sci	2022	10.3390/ijms23031361
Identification of Transcriptional Networks Involved in De Novo Organ Formation in Tomato Hypocotyl Explants	Larriba, E. et al.	Int J Mol Sci	2022	10.3390/ijms232416112
BBX24 Interacts with DELLA to Regulate UV-B-Induced Photomorphogenesis in Arabidopsis thaliana	Huang, Y. et al.	Int J Mol Sci	2022	10.3390/ijms23137386
Application of CRISPR/CasΦ2 System for Genome Editing in Plants	Cai, Q. et al.	Int J Mol Sci	2022	10.3390/ijms23105755
Exploring the Contribution of Autophagy to the Excess-Sucrose Response in Arabidopsis thaliana	Laloum, D. et al.	Int J Mol Sci	2022	10.3390/ijms23073891
Lb1G04202, an Uncharacterized Protein from Recretohalophyte Limonium bicolor, Is Important in Salt Tolerance	Wang, X. et al.	Int J Mol Sci	2022	10.3390/ijms23105401
Tartary Buckwheat R2R3-MYB Gene FtMYB3 Negatively Regulates Anthocyanin and Proanthocyanin Biosynthesis	Wang, L. et al.	Int J Mol Sci	2022	10.3390/ijms23052775
Crosstalk between the Arabidopsis Glutathione Peroxidase-Like 5 Isoenzyme (AtGPXL5) and Ethylene	Riyazuddin, R. et al.	Int J Mol Sci	2022	10.3390/ijms23105749
Overexpression of MxbHLH18 Increased Iron and High Salinity Stress Tolerance in Arabidopsis thaliana	Liang, X. et al.	Int J Mol Sci	2022	10.3390/ijms23148007
Fumonisin B1 as a Tool to Explore Sphingolipid Roles in Arabidopsis Primary Root Development	Zhao, Y. et al.	Int J Mol Sci	2022	10.3390/ijms232112925
New Inhibitors of the Human p300/CBP Acetyltransferase Are Selectively Active against the Arabidopsis HAC Proteins	Longo, C. et al.	Int J Mol Sci	2022	10.3390/ijms231810446
Quantitative Analysis of Plant Cytosolic Calcium Signals in Response to Water Activated by Low-Power Non-Thermal Plasma	Cortese, E. et al.	Int J Mol Sci	2022	10.3390/ijms231810752
FtbZIP12 Positively Regulates Responses to Osmotic Stress in Tartary Buckwheat	Weng, W. et al.	Int J Mol Sci	2022	10.3390/ijms232113072
Physiological and Transcriptomic Analysis of Arabidopsis thaliana Responses to Ailanthone, a Potential Bio-Herbicide	Hopson, C.-A. et al.	Int J Mol Sci	2022	10.3390/ijms231911854
Overexpression of a Malus baccata MYB Transcription Factor Gene MbMYB4 Increases Cold and Drought Tolerance in Arabidopsis thaliana	Yao, C. et al.	Int J Mol Sci	2022	10.3390/ijms23031794
SDG102, a H3K36-Methyltransferase-Encoding Gene, Plays Pleiotropic Roles in Growth and Development of Maize (Zea mays L.)	Li, Y. et al.	Int J Mol Sci	2022	10.3390/ijms23137458
Molecular Cloning and Characterization of MbMYB108, a Malus baccata MYB Transcription Factor Gene, with Functions in Tolerance to Cold and Drought Stress in Transgenic Arabidopsis thaliana	Yao, C. et al.	Int J Mol Sci	2022	10.3390/ijms23094846
MdPP2C24/37, Protein Phosphatase Type 2Cs from Apple, Interact with MdPYL2/12 to Negatively Regulate ABA Signaling in Transgenic Arabidopsis	Liu, Y.-Y. et al.	Int J Mol Sci	2022	10.3390/ijms232214375
Overexpression of a Fragaria vesca MYB Transcription Factor Gene (FvMYB82) Increases Salt and Cold Tolerance in Arabidopsis thaliana	Li, W. et al.	Int J Mol Sci	2022	10.3390/ijms231810538
Isolation and Functional Analysis of MbCBF2, a Malus baccata (L.) Borkh CBF Transcription Factor Gene, with Functions in Tolerance to Cold and Salt Stress in Transgenic Arabidopsis thaliana	Li, X. et al.	Int J Mol Sci	2022	10.3390/ijms23179827
The Characterization of Columnar Apple Gene MdCoL Promoter and Its Response to Abscisic Acid, Brassinosteroid and Gibberellic Acid	Han, T. et al.	Int J Mol Sci	2022	10.3390/ijms231810781
AtEAU1 and AtEAU2, Two EAR Motif-Containing ABA Up-Regulated Novel Transcription Repressors Regulate ABA Response in Arabidopsis	Zhang, N. et al.	Int J Mol Sci	2022	10.3390/ijms23169053
CcMYB12 Positively Regulates Flavonoid Accumulation during Fruit Development in Carya cathayensis and Has a Role in Abiotic Stress Responses	Wang, Y. et al.	Int J Mol Sci	2022	10.3390/ijms232415618
Molecular Characterization and Drought Resistance of GmNAC3 Transcription Factor in Glycine max (L.) Merr	Chen, Z. et al.	Int J Mol Sci	2022	10.3390/ijms232012378
Experimental evolution of Bacillus subtilis on Arabidopsis thaliana roots reveals fast adaptation and improved root colonization	Nordgaard, M. et al.	iScience	2022	10.1016/j.isci.2022.104406
Histidine-Containing Dipeptides Mitigate Salt Stress in Plants by Scavenging Reactive Carbonyl Species	Sultana, M.-S. et al.	J Agric Food Chem	2022	10.1021/acs.jafc.2c03800
Rhizobacterial Bacillus mycoides functions in stimulating the antioxidant defence system and multiple phytohormone signalling pathways to regulate plant growth and stress tolerance	Kurniawan, A. et al.	J Appl Microbiol	2022	10.1111/jam.15252
Biochemical characterization of Arabidopsis clade F polygalacturonase shows a substrate preference toward oligogalacturonic acids	Ohashi, T. et al.	J Biosci Bioeng	2022	10.1016/j.jbiosc.2021.08.007
The HDA9-HY5 module epigenetically regulates flowering time in Arabidopsis thaliana	Chu, L. et al.	J Cell Physiol	2022	10.1002/jcp.30761
A quantitative analysis of temperature-dependent seasonal dormancy cycling in buried Arabidopsis thaliana seeds can predict seedling emergence in a global warming scenario	Batlla, D. et al.	J Exp Bot	2022	10.1093/jxb/erac038
Cytokinin regulates apical hook development via the coordinated actions of EIN3/EIL1 and PIF transcription factors in Arabidopsis	Aizezi, Y. et al.	J Exp Bot	2022	10.1093/jxb/erab403
ELONGATED HYPOCOTYL 5-mediated suppression of melatonin biosynthesis is alleviated by darkness and promotes cotyledon opening	Wang, L. et al.	J Exp Bot	2022	10.1093/jxb/erac176
A multigene approach secures hydroxy fatty acid production in Arabidopsis	Lunn, D. et al.	J Exp Bot	2022	10.1093/jxb/erab533
Dual functionality of natural mixtures of bacterial volatile compounds on plant growth	Song, G.-C. et al.	J Exp Bot	2022	10.1093/jxb/erab466
Multiple caleosins have overlapping functions in oil accumulation and embryo development	Liu, X. et al.	J Exp Bot	2022	10.1093/jxb/erac153
Non-volatile signals and redox mechanisms are required for the responses of Arabidopsis roots to Pseudomonas oryzihabitans	Cantabella, D. et al.	J Exp Bot	2022	10.1093/jxb/erac346
Ethylene Insensitive 3-Like 2 is a Brassicaceae-specific transcriptional regulator involved in fine-tuning ethylene responses in Arabidopsis thaliana	Houben, M. et al.	J Exp Bot	2022	10.1093/jxb/erac198
The phospho-base N-methyltransferases PMT1 and PMT2 produce phosphocholine for leaf growth in phosphorus-starved Arabidopsis	Ngo, A.-H. et al.	J Exp Bot	2022	10.1093/jxb/erab436
Nitrogen deficiency- and sucrose-induced anthocyanin biosynthesis is modulated by HISTONE DEACETYLASE15 in Arabidopsis	Liao, H.-S. et al.	J Exp Bot	2022	10.1093/jxb/erac067
Root system size and root hair length are key phenes for nitrate acquisition and biomass production across natural variation in Arabidopsis	De, FALSEFALSE et al.	J Exp Bot	2022	10.1093/jxb/erac118
Biological Control and Plant Growth Promotion by Volatile Organic Compounds of Trichoderma koningiopsis T-51	You, J. et al.	J Fungi (Basel)	2022	10.3390/jof8020131
Enhanced Cd efflux capacity and physiological stress resistance: The beneficial modulations of Metarhizium robertsii on plants under cadmium stress	Jiang, X. et al.	J Hazard Mater	2022	10.1016/j.jhazmat.2022.129429
The transcriptional co-repressor SEED DORMANCY 4-LIKE (AtSDR4L) promotes the embryonic-to-vegetative transition in Arabidopsis thaliana	Wu, T. et al.	J Integr Plant Biol	2022	10.1111/jipb.13360
MDP25 mediates the fine-tuning of microtubule organization in response to salt stress	Yang, P. et al.	J Integr Plant Biol	2022	10.1111/jipb.13264
REVEILLE 7 inhibits the expression of the circadian clock gene EARLY FLOWERING 4 to fine-tune hypocotyl growth in response to warm temperatures	Tian, Y.-Y. et al.	J Integr Plant Biol	2022	10.1111/jipb.13284
The MIEL1-ABI5/MYB30 regulatory module fine tunes abscisic acid signaling during seed germination	Nie, K. et al.	J Integr Plant Biol	2022	10.1111/jipb.13234
Abscisic acid-dependent PMT1 expression regulates salt tolerance by alleviating abscisic acid-mediated reactive oxygen species production in Arabidopsis	He, Q.-Y. et al.	J Integr Plant Biol	2022	10.1111/jipb.13326
The phytomelatonin receptor PMTR1 regulates seed development and germination by modulating abscisic acid homeostasis in Arabidopsis thaliana	Yin, X. et al.	J Pineal Res	2022	10.1111/jpi.12797
ORANGE negatively regulates flowering time in Arabidopsisthaliana	Wang, Q. et al.	J Plant Physiol	2022	10.1016/j.jplph.2022.153719
Phospholipase Dδ and H(2)S increase the production of NADPH oxidase-dependent H(2)O(2) to respond to osmotic stress-induced stomatal closure in Arabidopsis thaliana	Liu, Q. et al.	J Plant Physiol	2022	10.1016/j.jplph.2022.153617
Bacterial cyclodipeptides elicit Arabidopsis thaliana immune responses reducing the pathogenic effects of Pseudomonas aeruginosa PAO1 strains on plant development	Solis-Ortiz, C.-S. et al.	J Plant Physiol	2022	10.1016/j.jplph.2022.153738
Pectin methyltransferase QUASIMODO2 functions in the formation of seed coat mucilage in Arabidopsis	Du, J. et al.	J Plant Physiol	2022	10.1016/j.jplph.2022.153709
Optical Clearing of Plant Tissues for Fluorescence Imaging	Kurihara, D. et al.	J Vis Exp	2022	10.3791/63428
Catabolism of Glucosinolates into Nitriles Revealed by RNA Sequencing of Arabidopsis thaliana Seedlings after Non-Thermal Plasma-Seed Treatment	Waskow, A. et al.	Life (Basel)	2022	10.3390/life12111822
Response of Arabidopsis thaliana and Mizuna Mustard Seeds to Simulated Space Radiation Exposures	Zhang, Y. et al.	Life (Basel)	2022	10.3390/life12020144
Complex Changes in Membrane Lipids Associated with the Modification of Autophagy in Arabidopsis	Mugume, Y. et al.	Metabolites	2022	10.3390/metabo12020190
Bacterial Volatile Isovaleric Acid Triggers Growth Alteration of Arabidopsis Seedlings	Murata, J. et al.	Metabolites	2022	10.3390/metabo12111043
AGROBEST: A Highly Efficient Agrobacterium-Mediated Transient Expression System in Arabidopsis Seedlings	Wu, H.-Y. et al.	Methods Mol Biol	2022	10.1007/978-1-0716-1791-5_7
Etiolated Hypocotyls: A New System to Study the Impact of Abiotic Stress on Cell Expansion	Martín, G. et al.	Methods Mol Biol	2022	10.1007/978-1-0716-2297-1_13
Chemical Perturbation of Chloroplast Ca(2+) Dynamics in Arabidopsis thaliana Suspension Cell Cultures and Seedlings	Yao, P. et al.	Methods Mol Biol	2022	10.1007/978-1-0716-2297-1_11
Cell Type-Specific Isolation of Mitochondria in Arabidopsis	Boussardon, C. et al.	Methods Mol Biol	2022	10.1007/978-1-0716-1653-6_2
Live Imaging of Abscisic Acid Dynamics Using Genetically Encoded Fluorescence Resonance Energy Transfer (FRET )-Based ABA Biosensors	Waadt, R.-.. et al.	Methods Mol Biol	2022	10.1007/978-1-0716-2156-1_11
Assessment of Protein Synthesis in Mitochondria Isolated from Rosette Leaves and Liquid Culture Seedlings of Arabidopsis	Kwasniak-Owczarek, M. et al.	Methods Mol Biol	2022	10.1007/978-1-0716-1653-6_14
Analysis of Plant Root Gravitropism	Barker, R. et al.	Methods Mol Biol	2022	10.1007/978-1-0716-2297-1_1
Analysis of Phytochrome-Dependent Seed Germination in Arabidopsis	Zeidler, M.-.. et al.	Methods Mol Biol	2022	10.1007/978-1-0716-2297-1_8
Assessing Abscisic Acid-Mediated Changes in Stomatal Aperture Through High-Quality Leaf Impressions	Díez, A.-R. et al.	Methods Mol Biol	2022	10.1007/978-1-0716-2297-1_15
Purification of Leaf Mitochondria from Arabidopsis thaliana Using Percoll Density Gradients	Tran, H.-C. et al.	Methods Mol Biol	2022	10.1007/978-1-0716-1653-6_1
In Vivo Bioluminescence Analyses of Circadian Rhythms in Arabidopsis thaliana Using a Microplate Luminometer	Okada, M. et al.	Methods Mol Biol	2022	10.1007/978-1-0716-2249-0_27
Protein Preparation for Proteomic Analysis of the Unfolded Protein Response in Arabidopsis thaliana	Pu, Y. et al.	Methods Mol Biol	2022	10.1007/978-1-0716-1732-8_18
Imaging the Cytoskeleton in Living Plant Roots	Chai, C. et al.	Methods Mol Biol	2022	10.1007/978-1-0716-1661-1_6
Measuring and Perturbing Ferroptosis in Plants	Distéfano, A.-M. et al.	Methods Mol Biol	2022	10.1007/978-1-0716-2079-3_15
Plant Proteomic Data Acquisition and Data Analyses: Lessons from Spaceflight	Basu, P. et al.	Methods Mol Biol	2022	10.1007/978-1-0716-1677-2_13
Bacillus megaterium HgT21: a Promising Metal Multiresistant Plant Growth-Promoting Bacteria for Soil Biorestoration	Guzmán-Moreno, J. et al.	Microbiol Spectr	2022	10.1128/spectrum.00656-22
In situ ESEM using 3-D printed and adapted accessories to observe living plantlets and their interaction with enzyme and fungus	Roulard, R. et al.	Micron	2022	10.1016/j.micron.2021.103185
Guard-cell phytochromes impact seedling photomorphogenesis and rosette leaf morphology	Oh, S. et al.	MicroPubl Biol	2022	10.17912/micropub.biology.000521
Isolation of the 3β-HSD promoter from Digitalis ferruginea subsp. ferruginea and its functional characterization in Arabidopsis thaliana	Aslam, N. et al.	Mol Biol Rep	2022	10.1007/s11033-022-07634-4
SHORT-ROOT Controls Cell Elongation in the Etiolated Arabidopsis Hypocotyl	Dhar, S. et al.	Mol Cells	2022	10.14348/molcells.2021.5008
E3 ligase BRUTUS Is a Negative Regulator for the Cellular Energy Level and the Expression of Energy Metabolism-Related Genes Encoded by Two Organellar Genomes in Leaf Tissues	Choi, B. et al.	Mol Cells	2022	10.14348/molcells.2022.2029
Submergence promotes auxin-induced callus formation through ethylene-mediated post-transcriptional control of auxin receptors	Shin, S.-Y. et al.	Mol Plant	2022	10.1016/j.molp.2022.11.001
The small GTPase RABA2a recruits SNARE proteins to regulate the secretory pathway in parallel with the exocyst complex in Arabidopsis	Pang, L. et al.	Mol Plant	2022	10.1016/j.molp.2021.11.008
Whole-Genome Duplication and Host Genotype Affect Rhizosphere Microbial Communities	Ponsford, FALSEFALSE et al.	mSystems	2022	10.1128/msystems.00973-21
Potassium Chloroaurate-Mediated In Vitro Synthesis of Gold Nanoparticles Improved Root Growth by Crosstalk with Sucrose and Nutrient-Dependent Auxin Homeostasis in Arabidopsis thaliana	Yadav, S. et al.	Nanomaterials (Basel)	2022	10.3390/nano12122099
Nano-structural stiffness measure for soft biomaterials of heterogeneous elasticity	Chen, S.-W. et al.	Nanoscale Horiz	2022	10.1039/d2nh00390b
Phloem iron remodels root development in response to ammonium as the major nitrogen source	Liu, X.-X. et al.	Nat Commun	2022	10.1038/s41467-022-28261-4
Apoplastic class III peroxidases PRX62 and PRX69 promote Arabidopsis root hair growth at low temperature	Pacheco, J.-M. et al.	Nat Commun	2022	10.1038/s41467-022-28833-4
Translational fidelity and growth of Arabidopsis require stress-sensitive diphthamide biosynthesis	Zhang, H. et al.	Nat Commun	2022	10.1038/s41467-022-31712-7
PIF4 and CDF2 co-operate to regulate cell elongation in Arabidopsis thaliana		Nat Plants	2022	10.1038/s41477-022-01220-z
An oxygen-sensing mechanism for angiosperm adaptation to altitude	Abbas, M. et al.	Nature	2022	10.1038/s41586-022-04740-y
KAI2 regulates seedling development by mediating light-induced remodelling of auxin transport	Hamon-Josse, M. et al.	New Phytol	2022	10.1111/nph.18110
Two magnesium transporters in the chloroplast inner envelope essential for thylakoid biogenesis in Arabidopsis	Zhang, B. et al.	New Phytol	2022	10.1111/nph.18349
Abscisic acid negatively regulates the Polycomb-mediated H3K27me3 through the PHD-finger protein, VIL1	Zong, W. et al.	New Phytol	2022	10.1111/nph.18156
Karrikin signaling regulates hypocotyl shade avoidance response by modulating auxin homeostasis in Arabidopsis	Xu, P. et al.	New Phytol	2022	10.1111/nph.18459
A phosphorus-limitation induced, functionally conserved DUF506 protein is a repressor of root hair elongation in plants	Ying, S. et al.	New Phytol	2022	10.1111/nph.17862
Mutually opposing activity of PIN7 splicing isoforms is required for auxin-mediated tropic responses in Arabidopsis thaliana	Kashkan, I. et al.	New Phytol	2022	10.1111/nph.17792
A reactive oxygen species Ca(2+) signalling pathway identified from a chemical screen for modifiers of sugar-activated circadian gene expression	Li, X. et al.	New Phytol	2022	10.1111/nph.18380
The chromosome-level genome provides insight into the molecular mechanism underlying the tortuous-branch phenotype of Prunus mume	Zheng, T. et al.	New Phytol	2022	10.1111/nph.17894
SES1 is vital for seedling establishment and post-germination growth under high-potassium stress conditions in Arabidopsis thaliana	Guan, P. et al.	PeerJ	2022	10.7717/peerj.14282
Ethylene represses the promoting influence of cytokinin on cell division and expansion of cotyledons in etiolated Arabidopsis thaliana seedlings	Stoynova-Bakalova, E. et al.	PeerJ	2022	10.7717/peerj.14315
Characterization of the bark storage protein gene (JcBSP) family in the perennial woody plant Jatropha curcas and the function of JcBSP1 in Arabidopsis thaliana	Zhang, M.-J. et al.	PeerJ	2022	10.7717/peerj.12938
Overexpression of the LcCUC2-like gene in Arabidopsis thaliana alters the cotyledon morphology and increases rosette leaf number	Wen, S. et al.	PeerJ	2022	10.7717/peerj.12615
Transcriptome-wide identification of WRKY transcription factors and their expression profiles under different stress in Cynanchum thesioides	Chang, X. et al.	PeerJ	2022	10.7717/peerj.14436
The Microphenotron: a novel method for screening plant growth-promoting rhizobacteria	Raheem, A. et al.	PeerJ	2022	10.7717/peerj.13438
UV-B Irradiation Results in Inhibition of Hypocotyl Elongation, Cell Cycle Arrest, and Decreased Endoreduplication Mediated by miR5642	Dukowic-Schulze, S. et al.	Photochem Photobiol	2022	10.1111/php.13574
EARLY FLOWERING 3 represses the nighttime growth response to sucrose in Arabidopsis	Pereyra, M.-E. et al.	Photochem Photobiol Sci	2022	10.1007/s43630-022-00264-6
Volatile organic compounds from Lysinibacillus macroides regulating the seedling growth of Arabidopsis thaliana	Zhao, D. et al.	Physiol Mol Biol Plants	2022	10.1007/s12298-022-01268-3
Mechanical stress effects on transcriptional regulation of genes encoding microtubule- and actin-associated proteins	Shevchenko, G.-V. et al.	Physiol Mol Biol Plants	2022	10.1007/s12298-021-01123-x
Elucidating connections between the strigolactone biosynthesis pathway, flavonoid production and root system architecture in Arabidopsis thaliana	Richmond, B.-L. et al.	Physiol Plant	2022	10.1111/ppl.13681
Oxygen uptake rates have contrasting responses to temperature in the root meristem and elongation zone	Zimmermann, M.-J. et al.	Physiol Plant	2022	10.1111/ppl.13682
Chloroplast-localized PITP7 is essential for plant growth and photosynthetic function in Arabidopsis	Kim, E.-H. et al.	Physiol Plant	2022	10.1111/ppl.13760
Alternative oxidase plays a role in minimizing ROS and RNS produced under salinity stress in Arabidopsis thaliana		Physiol Plant	2022	10.1111/ppl.13649
Complexity of the auxin biosynthetic network in Arabidopsis hypocotyls is revealed by multiple stable-labeled precursors	Tillmann, M. et al.	Phytochemistry	2022	10.1016/j.phytochem.2022.113219
Evaluation of reference genes for RT-qPCR gene expression analysis in Arabidopsis thaliana exposed to elevated temperatures	?kiljaica, A. et al.	Plant Biol (Stuttg)	2022	10.1111/plb.13382
Measurement of reactive oxygen species production by luminol-based assay in Nicotiana benthamiana, Arabidopsis thaliana and Brassica rapa ssp. rapa	Jantean, L. et al.	Plant Biotechnol (Tokyo)	2022	10.5511/plantbiotechnology.22.0823a
The photomorphogenic repressors BBX28 and BBX29 integrate light and brassinosteroid signaling to inhibit seedling development in Arabidopsis	Cao, J. et al.	Plant Cell	2022	10.1093/plcell/koac092
The evolutionarily conserved kinase SnRK1 orchestrates resource mobilization during Arabidopsis seedling establishment	Henninger, M. et al.	Plant Cell	2022	10.1093/plcell/koab270
SEED LIPID DROPLET PROTEIN1, SEED LIPID DROPLET PROTEIN2, and LIPID DROPLET PLASMA MEMBRANE ADAPTOR mediate lipid droplet-plasma membrane tethering	Krawczyk, H.-E. et al.	Plant Cell	2022	10.1093/plcell/koac095
The conjugation of SUMO to the transcription factor MYC2 functions in blue light-mediated seedling development in Arabidopsis	Srivastava, M. et al.	Plant Cell	2022	10.1093/plcell/koac142
The plant ESCRT component FREE1 regulates peroxisome-mediated turnover of lipid droplets in germinating Arabidopsis seedlings	Huang, S. et al.	Plant Cell	2022	10.1093/plcell/koac195
The nucleotide metabolome of germinating Arabidopsis thaliana seeds reveals a central role for thymidine phosphorylation in chloroplast development	Niehaus, M. et al.	Plant Cell	2022	10.1093/plcell/koac207
Hysteresis in PHYTOCHROME-INTERACTING FACTOR 4 and EARLY-FLOWERING 3 dynamics dominates warm daytime memory in Arabidopsis	Murcia, G. et al.	Plant Cell	2022	10.1093/plcell/koac078
SMAX1 potentiates phytochrome B-mediated hypocotyl thermomorphogenesis	Park, Y.-J. et al.	Plant Cell	2022	10.1093/plcell/koac124
TIME FOR COFFEE regulates phytochrome A-mediated hypocotyl growth through dawn-phased signaling	Wang, Y. et al.	Plant Cell	2022	10.1093/plcell/koac138
Misregulation of MYB16 expression causes stomatal cluster formation by disrupting polarity during asymmetric cell divisions	Yang, S.-L. et al.	Plant Cell	2022	10.1093/plcell/koab260
Tic12, a 12-kDa essential component of the translocon at the inner envelope membrane of chloroplasts in Arabidopsis	Zhao, X. et al.	Plant Cell	2022	10.1093/plcell/koac240
The transcriptional repressors VAL1 and VAL2 mediate genome-wide recruitment of the CHD3 chromatin remodeler PICKLE in Arabidopsis	Liang, Z. et al.	Plant Cell	2022	10.1093/plcell/koac217
Progressive chromatin silencing of ABA biosynthesis genes permits seed germination in Arabidopsis	Yang, D. et al.	Plant Cell	2022	10.1093/plcell/koac134
Mutual upregulation of HY5 and TZP in mediating phytochrome A signaling	Li, C. et al.	Plant Cell	2022	10.1093/plcell/koab254
Adenosine monophosphate deaminase modulates BIN2 activity through hydrogen peroxide-induced oligomerization	Lu, Q. et al.	Plant Cell	2022	10.1093/plcell/koac203
ALKBH9C, a potential RNA m(6) A demethylase, regulates the response of Arabidopsis to abiotic stresses and abscisic acid	Amara, U. et al.	Plant Cell Environ	2022	10.1111/pce.14447
Genotype-dependent contribution of CBF transcription factors to long-term acclimation to high light and cool temperature	Baker, C.-R. et al.	Plant Cell Environ	2022	10.1111/pce.14231
Identification of vacuolar phosphate influx transporters in Brassica napus	Han, B. et al.	Plant Cell Environ	2022	10.1111/pce.14423
SMAX1 Integrates Karrikin and Light Signals into GA-Mediated Hypocotyl Growth during Seedling Establishment	Kim, J.-Y. et al.	Plant Cell Physiol	2022	10.1093/pcp/pcac055
BBX17 Interacts with CO and Negatively Regulates Flowering Time in Arabidopsis thaliana	Xu, X. et al.	Plant Cell Physiol	2022	10.1093/pcp/pcac005
Singlet Oxygen Leads to Structural Changes to Chloroplasts during their Degradation in the Arabidopsis thaliana plastid ferrochelatase two Mutant	Fisher, K.-E. et al.	Plant Cell Physiol	2022	10.1093/pcp/pcab167
Autophagy inducers lead to transient accumulation of autophagosomes in Arabidopsis roots	Kim, J.-H. et al.	Plant Cell Rep	2022	10.1007/s00299-021-02821-2
Enhanced seedling growth by 3-n-pentadecylphenolethanolamide is mediated by fatty acid amide hydrolases in upland cotton (Gossypium hirsutum L.)	Arias-Gaguancela, O. et al.	Plant Direct	2022	10.1002/pld3.421
Enhancement of Arabidopsis growth by non-24 hour day-night cycles	Yamamoto, Y. et al.	Plant Direct	2022	10.1002/pld3.391
Metabolic network changes during skotomorphogenesis in Arabidopsis thaliana mutant (atdfb-3)	Li, X. et al.	Plant Direct	2022	10.1002/pld3.467
Arabidopsis SPA2 represses seedling de-etiolation under multiple light conditions	Su, L. et al.	Plant Direct	2022	10.1002/pld3.403
Critical roles of the activation of ethylene pathway genes mediated by DNA demethylation in Arabidopsis hyperhydricity	Gao, H. et al.	Plant Genome	2022	10.1002/tpg2.20202
Genome-wide identification and characterization of the MAPKKK, MKK, and MPK families in Chinese elite maize inbred line Huangzaosi	Shi, Z. et al.	Plant Genome	2022	10.1002/tpg2.20216
Phospholipase Dδ and phosphatidic acid mediate heat-induced nuclear localization of glyceraldehyde-3-phosphate dehydrogenase in Arabidopsis	Kim, S.-C. et al.	Plant J	2022	10.1111/tpj.15981
Functional divergence of a pair of Arabidopsis phospho-base methyltransferases, PMT1 and PMT3, conferred by distinct N-terminal sequences	Liu, Y.-C. et al.	Plant J	2022	10.1111/tpj.15741
CAGEs are Golgi-localized GT31 enzymes involved in cellulose biosynthesis in Arabidopsis	Nibbering, P. et al.	Plant J	2022	10.1111/tpj.15734
Seed dormancy 4 like1 of Arabidopsis is a key regulator of phase transition from embryo to vegetative development	Zheng, L. et al.	Plant J	2022	10.1111/tpj.15959
Mutations that alter Arabidopsis flavonoid metabolism affect the circadian clock	Hildreth, S.-B. et al.	Plant J	2022	10.1111/tpj.15718
Identification of novel regulators required for early development of vein pattern in the cotyledons by single-cell RNA-sequencing	Liu, Z. et al.	Plant J	2022	10.1111/tpj.15719
Monitoring calcium handling by the plant endoplasmic reticulum with a low-Ca(2+) -affinity targeted aequorin reporter	Cortese, E. et al.	Plant J	2022	10.1111/tpj.15610
The ubiquitin-26S proteasome system and autophagy relay proteome homeostasis regulation during silique development	Yu, P. et al.	Plant J	2022	10.1111/tpj.15891
Elevated tyrosine results in the cytosolic retention of 3-deoxy-d-arabino-heptulosonate 7-phosphate synthase in Arabidopsis thaliana	Kanaris, M. et al.	Plant J	2022	10.1111/tpj.15590
TCP15 interacts with GOLDEN2-LIKE 1 to control cotyledon opening in Arabidopsis	Alem, A.-L. et al.	Plant J	2022	10.1111/tpj.15701
FRIENDLY (FMT) is an RNA binding protein associated with cytosolic ribosomes at the mitochondrial surface	Hemono, M. et al.	Plant J	2022	10.1111/tpj.15962
The mitochondrial LYR protein SDHAF1 is required for succinate dehydrogenase activity in Arabidopsis	Li, Y. et al.	Plant J	2022	10.1111/tpj.15684
CYTOKININ RESPONSE FACTOR?2 is involved in modulating the salt stress response	Keshishian, E.-A. et al.	Plant J	2022	10.1111/tpj.15726
Overexpression of UDP-sugar pyrophosphorylase leads to higher sensitivity towards galactose, providing new insights into the mechanisms of galactose toxicity in plants	Althammer, M. et al.	Plant J	2022	10.1111/tpj.15638
The Arabidopsis transcription factor TCP9 modulates root architectural plasticity, reactive oxygen species-mediated processes, and tolerance to cyst nematode infections	Willig, J.-J. et al.	Plant J	2022	10.1111/tpj.15996
A seed-like proteome in oil-rich tubers	Niemeyer, P.-W. et al.	Plant J	2022	10.1111/tpj.15964
A new in vitro monitoring system reveals a specific influence of Arabidopsis nitrogen nutrition on its susceptibility to Alternaria brassicicola at the seedling stage	Barrit, T. et al.	Plant Methods	2022	10.1186/s13007-022-00962-3
Mix-and-match: an improved, fast and accessible protocol for hypocotyl micrografting of Arabidopsis seedlings with systemic ACC responses as a case study	Vanderstraeten, L. et al.	Plant Methods	2022	10.1186/s13007-022-00859-1
An advanced method for the release, enrichment and purification of high-quality Arabidopsis thaliana rosette leaf trichomes enables profound insights into the trichome proteome	Huebbers, J.-W. et al.	Plant Methods	2022	10.1186/s13007-021-00836-0
Optimized synthesis of layered double hydroxide lactate nanosheets and their biological effects on Arabidopsis seedlings	Wu, H. et al.	Plant Methods	2022	10.1186/s13007-022-00850-w
Large-scale comparative transcriptomic analysis of temperature-responsive genes in Arabidopsis thaliana	Sriden, N. et al.	Plant Mol Biol	2022	10.1007/s11103-021-01223-y
MAMP-elicited changes in amino acid transport activity contribute to restricting bacterial growth	Zhang, X. et al.	Plant Physiol	2022	10.1093/plphys/kiac217
APYRASE1/2 mediate red light-induced de-etiolation growth in Arabidopsis seedlings	Weeraratne, G. et al.	Plant Physiol	2022	10.1093/plphys/kiac150
Pivotal roles of ELONGATED HYPOCOTYL5 in regulation of plant development and fruit metabolism in tomato	Zhang, C. et al.	Plant Physiol	2022	10.1093/plphys/kiac133
WRKY transcription factors and ethylene signaling modify root growth during the shade-avoidance response	Rosado, D. et al.	Plant Physiol	2022	10.1093/plphys/kiab493
A correlative light electron microscopy approach reveals plasmodesmata ultrastructure at the graft interface	Chambaud, C. et al.	Plant Physiol	2022	10.1093/plphys/kiab485
The circadian clock mutant lhy cca1 elf3 paces starch mobilization to dawn despite severely disrupted circadian clock function	Alexandre, FALSEFALSE et al.	Plant Physiol	2022	10.1093/plphys/kiac226
Phytochrome interacting factor MdPIF7 modulates anthocyanin biosynthesis and hypocotyl growth in apple	Liu, Y. et al.	Plant Physiol	2022	10.1093/plphys/kiab605
Transcription factors BBX11 and HY5 interdependently regulate the molecular and metabolic responses to UV-B	Job, N. et al.	Plant Physiol	2022	10.1093/plphys/kiac195
PHYTOCHROME-INTERACTING FACTOR 4/HEMERA-mediated thermosensory growth requires the Mediator subunit MED14	Bajracharya, A. et al.	Plant Physiol	2022	10.1093/plphys/kiac412
Auxin biosynthesis maintains embryo identity and growth during BABY BOOM-induced somatic embryogenesis	Li, M. et al.	Plant Physiol	2022	10.1093/plphys/kiab558
Uncoupling differential water usage from drought resistance in a dwarf Arabidopsis mutant	Ginzburg, D.-N. et al.	Plant Physiol	2022	10.1093/plphys/kiac411
DIACYLGLYCEROL KINASE 5 participates in flagellin-induced signaling in Arabidopsis	Kalachova, T. et al.	Plant Physiol	2022	10.1093/plphys/kiac354
Protein lipoylation in mitochondria requires Fe-S cluster assembly factors NFU4 and NFU5	Przybyla-Toscano, J. et al.	Plant Physiol	2022	10.1093/plphys/kiab501
Multiple sgRNAs for one-step inactivation of the duplicated acetyl-coenzyme A carboxylase 2 (ACC2) genes in Brassica napus	LaManna, L.-M. et al.	Plant Physiol	2022	10.1093/plphys/kiac069
Shade triggers posttranscriptional PHYTOCHROME-INTERACTING FACTOR-dependent increases in H3K4 trimethylation	Calderon, R.-H. et al.	Plant Physiol	2022	10.1093/plphys/kiac282
Reinforcement of CHH methylation through RNA-directed DNA methylation ensures sexual reproduction in rice	Wang, L. et al.	Plant Physiol	2022	10.1093/plphys/kiab531
Dual expression and anatomy lines allow simultaneous visualization of gene expression and anatomy	Kümpers, FALSEFALSE et al.	Plant Physiol	2022	10.1093/plphys/kiab503
Single-cell transcriptomics sheds light on the identity and metabolism of developing leaf cells	Tenorio, FALSEFALSE et al.	Plant Physiol	2022	10.1093/plphys/kiab489
Commonalities and specialties in photosynthetic functions of PROTON GRADIENT REGULATION5 variants in Arabidopsis	Penzler, J.-F. et al.	Plant Physiol	2022	10.1093/plphys/kiac362
MAP KINASE PHOSPHATASE1 promotes osmotolerance by suppressing PHYTOALEXIN DEFICIENT4-independent immunity	Uchida, K. et al.	Plant Physiol	2022	10.1093/plphys/kiac131
Class I TCP transcription factor AtTCP8 modulates key brassinosteroid-responsive genes	Spears, B.-J. et al.	Plant Physiol	2022	10.1093/plphys/kiac332
Type 2C protein phosphatase clade D family members dephosphorylate guard cell plasma membrane H+-ATPase	Akiyama, M. et al.	Plant Physiol	2022	10.1093/plphys/kiab571
SUMO E3 ligase SIZ1 connects sumoylation and reactive oxygen species homeostasis processes in Arabidopsis	Castro, P.-H. et al.	Plant Physiol	2022	10.1093/plphys/kiac085
Investigation of the direct effect of a precision Ascophyllum nodosum biostimulant on nitrogen use efficiency in wheat seedlings	?angowski, ?. et al.	Plant Physiol Biochem	2022	10.1016/j.plaphy.2022.03.006
Spaceflight studies identify a gene encoding an intermediate filament involved in tropism pathways	Shymanovich, T. et al.	Plant Physiol Biochem	2022	10.1016/j.plaphy.2021.12.039
Ultrastructural and hormonal changes related to harmaline-induced treatment in Arabidopsis thaliana (L.) Heynh. root meristem	álvarez-Rodríguez, S. et al.	Plant Physiol Biochem	2022	10.1016/j.plaphy.2022.03.022
Subtoxic levels of some heavy metals cause differential root-shoot structure, morphology and auxins levels in Arabidopsis thaliana	Sofo, A. et al.	Plant Physiol Biochem	2022	10.1016/j.plaphy.2022.01.027
PhePLATZ1, a PLATZ transcription factor in moso bamboo (Phyllostachys edulis), improves drought resistance of transgenic Arabidopsis thaliana	Zhang, K. et al.	Plant Physiol Biochem	2022	10.1016/j.plaphy.2022.07.004
Overexpression of a Malus baccata CBF transcription factor gene, MbCBF1, Increases cold and salinity tolerance in Arabidopsis thaliana	Liang, X. et al.	Plant Physiol Biochem	2022	10.1016/j.plaphy.2022.10.012
The involvement of abscisic acid-insensitive mutants in low phosphate stress responses during rhizosphere acidification, anthocyanin accumulation and Pi homeostasis in Arabidopsis	Lei, K.-J. et al.	Plant Sci	2022	10.1016/j.plantsci.2022.111358
The F-Box/DUF295 Brassiceae specific 2 is involved in ABA-inhibited seed germination and seedling growth in Arabidopsis	Gong, C. et al.	Plant Sci	2022	10.1016/j.plantsci.2022.111369
Investigation of the interaction of a papain-like cysteine protease (RD19c) with selenium-binding protein 1 (SBP1) in Arabidopsis thaliana	Dervisi, I. et al.	Plant Sci	2022	10.1016/j.plantsci.2021.111157
The role of PAP4/FSD3 and PAP9/FSD2 in heat stress responses of chloroplast genes	Bychkov, I.-A. et al.	Plant Sci	2022	10.1016/j.plantsci.2022.111359
Molecular hydrogen positively influences lateral root formation by regulating hydrogen peroxide signaling	Liu, F. et al.	Plant Sci	2022	10.1016/j.plantsci.2022.111500
COP1 controls salt stress tolerance by modulating sucrose content	Kim, J.-Y. et al.	Plant Signal Behav	2022	10.1080/15592324.2022.2096784
Phenotypic effect of growth media on Arabidopsis thaliana root hair growth	Claeijs, N. et al.	Plant Signal Behav	2022	10.1080/15592324.2022.2104002
Gravity induces asymmetric Ca(2+) spikes in the root cap in the early stage of gravitropism	Zhao, R. et al.	Plant Signal Behav	2022	10.1080/15592324.2021.2025325
SCaBP3/CBL7 negatively regulates the plasma membrane H(+)-ATPase and modulates hypocotyl elongation in Arabidopsis	Liu, X. et al.	Plant Signal Behav	2022	10.1080/15592324.2022.2092699
Amino acid transporter gene TaATLa1 from Triticum aestivum L. improves growth under nitrogen sufficiency and is down regulated under nitrogen deficiency	Chen, H. et al.	Planta	2022	10.1007/s00425-022-03978-0
ARF2 positively regulates flavonols and proanthocyanidins biosynthesis in Arabidopsis thaliana	Jiang, W. et al.	Planta	2022	10.1007/s00425-022-03936-w
OsAPL controls the nutrient transport systems in the leaf of rice (Oryza sativa L.)	Yan, Z. et al.	Planta	2022	10.1007/s00425-022-03913-3
Identification of TCP family in moso bamboo (Phyllostachys edulis) and salt tolerance analysis of PheTCP9 in transgenic Arabidopsis	Xu, Y. et al.	Planta	2022	10.1007/s00425-022-03917-z
Overexpression of a Gene Encoding Trigonelline Synthase from Areca catechu L. Promotes Drought Resilience in Transgenic Arabidopsis	Li, Y. et al.	Plants (Basel)	2022	10.3390/plants11040487
Isolation and Functional Characterization of Soybean BES1/BZR1 Homolog 3-Like 1 (GmBEH3L1) Associated with Dehydration Sensitivity and Brassinosteroid Signaling in Arabidopsis thaliana	Park, C.-R. et al.	Plants (Basel)	2022	10.3390/plants11192565
Seed Transmission of Pathogens: Non-Canonical Immune Response in Arabidopsis Germinating Seeds Compared to Early Seedlings against the Necrotrophic Fungus Alternaria brassicicola	Ortega-Cuadros, M. et al.	Plants (Basel)	2022	10.3390/plants11131708
BIIDXI, a DUF642 Cell Wall Protein That Regulates Pectin Methyl Esterase Activity, Is Involved in Thermotolerance Processes in Arabidopsis thaliana	Pineda-Hernández, E. et al.	Plants (Basel)	2022	10.3390/plants11223049
Growth Promotion of Phaseolus vulgaris and Arabidopsis thaliana Seedlings by Streptomycetes Volatile Compounds	Pérez-Corral, D.-A. et al.	Plants (Basel)	2022	10.3390/plants11070875
The ABCISIC ACID INSENSITIVE (ABI) 4 Transcription Factor Is Stabilized by Stress, ABA and Phosphorylation	Maymon, T. et al.	Plants (Basel)	2022	10.3390/plants11162179
ADA2b and GCN5 Affect Cytokinin Signaling by Modulating Histone Acetylation and Gene Expression during Root Growth of Arabidopsis thaliana	Tsilimigka, F. et al.	Plants (Basel)	2022	10.3390/plants11101335
Priming with Small Molecule-Based Biostimulants to Improve Abiotic Stress Tolerance in Arabidopsis thaliana	Hernándiz, A.-E. et al.	Plants (Basel)	2022	10.3390/plants11101287
Comprehensive In Silico Analysis and Transcriptional Profiles Highlight the Importance of Mitochondrial Dicarboxylate Carriers (DICs) on Hypoxia Response in Both Arabidopsis thaliana and Eucalyptus grandis	Barreto, P. et al.	Plants (Basel)	2022	10.3390/plants11020181
Non-Expresser of PR-Genes 1 Positively Regulates Abscisic Acid Signaling in Arabidopsis thaliana	Khan, I.-U. et al.	Plants (Basel)	2022	10.3390/plants11060815
Silver Nanoparticles Alter Microtubule Arrangement, Dynamics and Stress Phytohormone Levels	Angelini, J. et al.	Plants (Basel)	2022	10.3390/plants11030313
Metabolites from Bacillus subtilis J-15 Affect Seedling Growth of Arabidopsis thaliana and Cotton Plants	Zhang, H. et al.	Plants (Basel)	2022	10.3390/plants11233205
Identification of a BAHD Acyltransferase Gene Involved in Plant Growth and Secondary Metabolism in Tea Plants	Aktar, S. et al.	Plants (Basel)	2022	10.3390/plants11192483
Reduced Expression of PRX2/ATPRX1, PRX8, PRX35, and PRX73 Affects Cell Elongation, Vegetative Growth, and Vasculature Structures in Arabidopsis thaliana	Jeong, Y.-J. et al.	Plants (Basel)	2022	10.3390/plants11233353
Genome-Wide Characterization and Analysis of R2R3-MYB Genes Related to Fruit Ripening and Stress Response in Banana (Musa acuminata L. AAA Group, cv. 'Cavendish')	Wang, Z. et al.	Plants (Basel)	2022	10.3390/plants12010152
Phyto-Beneficial Traits of Rhizosphere Bacteria: In Vitro Exploration of Plant Growth Promoting and Phytopathogen Biocontrol Ability of Selected Strains Isolated from Harsh Environments	Giannelli, G. et al.	Plants (Basel)	2022	10.3390/plants11020230
Seed DNA damage responses promote germination and growth in Arabidopsis thaliana	Waterworth, W.-M. et al.	Proc Natl Acad Sci U S A	2022	10.1073/pnas.2202172119
KARRIKIN UP-REGULATED F-BOX 1 (KUF1) imposes negative feedback regulation of karrikin and KAI2 ligand metabolism in Arabidopsis thaliana	Sepulveda, C. et al.	Proc Natl Acad Sci U S A	2022	10.1073/pnas.2112820119
THESEUS1 modulates cell wall stiffness and abscisic acid production in Arabidopsis thaliana	Bacete, L. et al.	Proc Natl Acad Sci U S A	2022	10.1073/pnas.2119258119
Leveraging orthology within maize and Arabidopsis QTL to identify genes affecting natural variation in gravitropism	Yoshihara, T. et al.	Proc Natl Acad Sci U S A	2022	10.1073/pnas.2212199119
The RNA polymerase II subunit NRPB2 is required for indeterminate root development, cell viability, stem cell niche maintenance, and de novo root tip regeneration in Arabidopsis	Raya-González, J. et al.	Protoplasma	2022	10.1007/s00709-021-01732-z
Plant growth-promoting and non-promoting rhizobacteria from avocado trees differentially emit volatiles that influence growth of Arabidopsis thaliana	Gamboa-Becerra, R. et al.	Protoplasma	2022	10.1007/s00709-021-01705-2
Skotomorphogenesis exploits threonine to promote hypocotyl elongation	Tabeta, H. et al.	Quant Plant Biol	2022	10.1017/qpb.2022.19
Concentration-dependent effects of effusol and juncusol from Juncus compressus on seedling development of Arabidopsis thaliana	Bakacsy, L. et al.	Sci Rep	2022	10.1038/s41598-022-18063-5
An Arabidopsis mutant deficient in phosphatidylinositol-4-phosphate kinases ?1 and ?2 displays altered auxin-related responses in roots	Starodubtseva, A. et al.	Sci Rep	2022	10.1038/s41598-022-10458-8
A surfactant-assisted approach enables the fluorescence tracking of benfluralin in plants	Qin, T. et al.	Spectrochim Acta A Mol Biomol Spectrosc	2022	10.1016/j.saa.2022.121517
Metabolic signatures of Arabidopsis thaliana abiotic stress responses elucidate patterns in stress priming, acclimation, and recovery	Xu, Y. et al.	Stress Biol	2022	10.1007/s44154-022-00034-5
Potassium transporter KUP9 participates in K(+) distribution in roots and leaves under low K(+) stress	Yamanashi, T. et al.	Stress Biol	2022	10.1007/s44154-022-00074-x
Plant responses to UV-B radiation: signaling, acclimation and stress tolerance	Chen, Z. et al.	Stress Biol	2022	10.1007/s44154-022-00076-9
Signaling events for photomorphogenic root development	Stafen, C.-F. et al.	Trends Plant Sci	2022	10.1016/j.tplants.2022.08.002
Molecular mechanisms of vascular tissue patterning in Arabidopsis thaliana L. roots	Sidorenko, A.-D. et al.	Vavilovskii Zhurnal Genet Selektsii	2022	10.18699/VJGB-22-88
Developmental and hormonal regulation of Arabidopsis thaliana ornithine-delta-aminotransferase	Egorova, A.-A. et al.	Vavilovskii Zhurnal Genet Selektsii	2022	10.18699/VJGB-22-19
Seedling morphogenesis: when ethylene meets high ambient temperature	Shi, J. et al.	aBIOTECH	2021	10.1007/s42994-021-00063-0
Light signals counteract alterations caused by simulated microgravity in proliferating plant cells	Manzano, A. et al.	Am J Bot	2021	10.1002/ajb2.1728
Changes in phenological events in response to a global warming scenario reveal greater adaptability of winter annual compared with summer annual arabidopsis ecotypes	Footitt, S. et al.	Ann Bot	2021	10.1093/aob/mcaa141
High-resolution imaging as a tool for identifying quantitative trait loci that regulate photomorphogenesis in Arabidopsis thaliana	Deslauriers, FALSEFALSE et al.	AoB Plants	2021	10.1093/aobpla/plab063
Rhizobacteria Impact Colonization of Listeria monocytogenes on Arabidopsis thaliana Roots	Schoenborn, A.-A. et al.	Appl Environ Microbiol	2021	10.1128/AEM.01411-21
Imaging of Lipid Uptake in Arabidopsis Seedlings Utilizing Fluorescent Lipids and Confocal Microscopy	López-Marqués, R.-L. et al.	Bio Protoc	2021	10.21769/BioProtoc.4228
G protein and PLDδ are involved in JA to regulate osmotic stress responses in Arabidopsis thaliana	Yang, N. et al.	Biochem Biophys Rep	2021	10.1016/j.bbrep.2021.100952
Arabidopsis F-box protein At1g08710 interacts with transcriptional protein ADA2b and imparts drought stress tolerance by negatively regulating seedling growth	Rao, V. et al.	Biochem Biophys Res Commun	2021	10.1016/j.bbrc.2020.12.054
The U-to-C RNA editing affects the mRNA stability of nuclear genes in Arabidopsis thaliana		Biochem Biophys Res Commun	2021	10.1016/j.bbrc.2021.06.098
Osmotic stress-triggered stomatal closure requires Phospholipase Dδ and hydrogen sulfide in Arabidopsis thaliana	Liu, Q. et al.	Biochem Biophys Res Commun	2021	10.1016/j.bbrc.2020.10.074
Root system architecture analysis in Mesembryanthemum crystallinum (ice plant) seedlings reveals characteristic root halotropic response	Otsuka, M. et al.	Biol Open	2021	10.1242/bio.052142
Peptide-Based Polyion Complex Vesicles That Deliver Enzymes into Intact Plants To Provide Antibiotic Resistance without Genetic Modification	Fujita, S. et al.	Biomacromolecules	2021	10.1021/acs.biomac.0c01380
Plant Uptake of Lactate-Bound Metals: A Sustainable Alternative to Metal Chlorides	Opdahl, L.-J. et al.	Biomolecules	2021	10.3390/biom11081085
TrancriptomeReconstructoR: data-driven annotation of complex transcriptomes	Ivanov, M. et al.	BMC Bioinformatics	2021	10.1186/s12859-021-04208-2
Characterization of genes associated with TGA7 during the floral transition	Xu, X. et al.	BMC Plant Biol	2021	10.1186/s12870-021-03144-w
An illuminated respiratory activity monitoring system identifies priming-active compounds in plant seedlings	Loogen, J. et al.	BMC Plant Biol	2021	10.1186/s12870-021-03100-8
A novel strategy to uncover specific GO terms/phosphorylation pathways in phosphoproteomic data in Arabidopsis thaliana	Arico, D.-S. et al.	BMC Plant Biol	2021	10.1186/s12870-021-03377-9
Heterologous expression of Arabidopsis thaliana rty gene in strawberry (Fragaria × ananassa Duch.) improves drought tolerance	Li, M. et al.	BMC Plant Biol	2021	10.1186/s12870-021-02839-4
The core autophagy machinery is not required for chloroplast singlet oxygen-mediated cell death in the Arabidopsis thaliana plastid ferrochelatase two mutant	Lemke, M.-D. et al.	BMC Plant Biol	2021	10.1186/s12870-021-03119-x
Transcriptome profiles revealed molecular mechanisms of alternating temperatures in breaking the epicotyl morphophysiological dormancy of Polygonatum sibiricum seeds	Liao, D. et al.	BMC Plant Biol	2021	10.1186/s12870-021-03147-7
Oxidative and salt stresses alter the 26S proteasome holoenzyme and associated protein profiles in Arabidopsis thaliana	Bonea, D. et al.	BMC Plant Biol	2021	10.1186/s12870-021-03234-9
RUS6, a DUF647-containing protein, is essential for early embryonic development in Arabidopsis thaliana	Perry, N. et al.	BMC Plant Biol	2021	10.1186/s12870-021-03011-8
A novel gene LbHLH from the halophyte Limonium bicolor enhances salt tolerance via reducing root hair development and enhancing osmotic resistance	Wang, X. et al.	BMC Plant Biol	2021	10.1186/s12870-021-03094-3
Cadmium-tolerant endophytic Pseudomonas rhodesiae strains isolated from Typha latifolia modify the root architecture of Arabidopsis thaliana Col-0 in presence and absence of Cd	Rolón-Cárdenas, G.-A. et al.	Braz J Microbiol	2021	10.1007/s42770-020-00408-9
Responses of Polyamine-Metabolic Genes to Polyamines and Plant Stress Hormones in Arabidopsis Seedlings	Yariuchi, Y. et al.	Cells	2021	10.3390/cells10123283
Genome-Wide Identification of U-To-C RNA Editing Events for Nuclear Genes in Arabidopsis thaliana		Cells	2021	10.3390/cells10030635
Limitation of Cytokinin Export to the Shoots by Nucleoside Transporter ENT3 and its Linkage with Root Elongation in Arabidopsis	Korobova, A. et al.	Cells	2021	10.3390/cells10020350
Potential evidence for transgenerational epigenetic memory in Arabidopsis thaliana following spaceflight	Xu, P. et al.	Commun Biol	2021	10.1038/s42003-021-02342-4
Enhanced NRT1.1/NPF6.3 expression in shoots improves growth under nitrogen deficiency stress in Arabidopsis	Sakuraba, Y. et al.	Commun Biol	2021	10.1038/s42003-021-01775-1
Transcriptomic dataset from Arabidopsis thaliana seedlings in response to Pseudomonas aeruginosa mono-rhamnolipids	Monnier, N. et al.	Data Brief	2021	10.1016/j.dib.2021.107397
At-C-RNA database, a one-stop source for information on circRNAs in Arabidopsis thaliana in a unified format	Nowis, K. et al.	Database (Oxford)	2021	10.1093/database/baab074
Ontogenetic, Light, and Circadian Regulation of PAP Protein Genes during Seed Germination of Arabidopsis thaliana	Andreeva, A.-A. et al.	Dokl Biochem Biophys	2021	10.1134/S1607672921050021
Towards novel herbicide modes of action by inhibiting lysine biosynthesis in plants	Soares, d.-a. et al.	Elife	2021	10.7554/eLife.69444
Uncovering a novel function of the CCR4-NOT complex in phytochrome A-mediated light signalling in plants	Schwenk, P. et al.	Elife	2021	10.7554/eLife.63697
MtNPF6.5 mediates chloride uptake and nitrate preference in Medicago roots	Xiao, Q. et al.	EMBO J	2021	10.15252/embj.2020106847
Adjustment of the PIF7-HFR1 transcriptional module activity controls plant shade adaptation	Pauli?i?, S. et al.	EMBO J	2021	10.15252/embj.2019104273
Bismuth Vanadium Oxide Can Promote Growth and Activity in Arabidopsis thaliana	Gao, C. et al.	Front Chem	2021	10.3389/fchem.2021.766078
A Bacterium Isolated From Soil in a Karst Rocky Desertification Region Has Efficient Phosphate-Solubilizing and Plant Growth-Promoting Ability	Xie, J. et al.	Front Microbiol	2021	10.3389/fmicb.2020.625450
Comparative Genomics Reveals Potential Mechanisms of Plant Beneficial Effects of a Novel Bamboo-Endophytic Bacterial Isolate Paraburkholderia sacchari Suichang626	Wang, K. et al.	Front Microbiol	2021	10.3389/fmicb.2021.686998
Seed-Transmitted Bacteria and Fungi Dominate Juvenile Plant Microbiomes	Johnston-Monje, D. et al.	Front Microbiol	2021	10.3389/fmicb.2021.737616
Isolation, Identification, and Antibacterial Mechanisms of Bacillus amyloliquefaciens QSB-6 and Its Effect on Plant Roots	Duan, Y. et al.	Front Microbiol	2021	10.3389/fmicb.2021.746799
Plant-Specific AtS40.4 Acts as a Negative Regulator in Abscisic Acid Signaling During Seed Germination and Seedling Growth in Arabidopsis	Shi, X.-P. et al.	Front Plant Sci	2021	10.3389/fpls.2021.622201
The Arabidopsis thaliana E3 Ubiquitin Ligase BRIZ Functions in Abscisic Acid Response	Linden, K.-J. et al.	Front Plant Sci	2021	10.3389/fpls.2021.641849
O-fucosylation of CPN20 by SPINDLY Derepresses Abscisic Acid Signaling During Seed Germination and Seedling Development	Liang, L. et al.	Front Plant Sci	2021	10.3389/fpls.2021.724144
Biochemical and Functional Characterization of GALT8, an Arabidopsis GT31 β-(1,3)-Galactosyltransferase That Influences Seedling Development	Narciso, J.-O. et al.	Front Plant Sci	2021	10.3389/fpls.2021.678564
Ultra-High-Density QTL Marker Mapping for Seedling Photomorphogenesis Mediating Arabidopsis Establishment in Southern Patagonia	Matsusaka, D. et al.	Front Plant Sci	2021	10.3389/fpls.2021.677728
Time Lag Between Light and Heat Diurnal Cycles Modulates CIRCADIAN CLOCK ASSOCIATION 1 Rhythm and Growth in Arabidopsis thaliana	Masuda, K. et al.	Front Plant Sci	2021	10.3389/fpls.2020.614360
Regulation and Physiological Significance of the Nuclear Shape in Plants	Goto, C. et al.	Front Plant Sci	2021	10.3389/fpls.2021.673905
Cyclic Nucleotide-Gated Ion Channel 6 Mediates Thermotolerance in Arabidopsis Seedlings by Regulating Hydrogen Peroxide Production via Cytosolic Calcium Ions	Wang, W. et al.	Front Plant Sci	2021	10.3389/fpls.2021.708672
The Candidate Photoperiod Gene MtFE Promotes Growth and Flowering in Medicago truncatula	Thomson, G. et al.	Front Plant Sci	2021	10.3389/fpls.2021.634091
The Light-Induced WD40-Repeat Transcription Factor DcTTG1 Regulates Anthocyanin Biosynthesis in Dendrobium candidum	Jia, N. et al.	Front Plant Sci	2021	10.3389/fpls.2021.633333
Identification of a Devernalization Inducer by Chemical Screening Approaches in Arabidopsis thaliana	Shirakawa, M. et al.	Front Plant Sci	2021	10.3389/fpls.2021.634068
An Antisense Circular RNA Regulates Expression of RuBisCO Small Subunit Genes in Arabidopsis	Zhang, H. et al.	Front Plant Sci	2021	10.3389/fpls.2021.665014
Metal-Nano-Ink Coating for Monitoring and Quantification of Cotyledon Epidermal Cell Morphogenesis	Kikukawa, K. et al.	Front Plant Sci	2021	10.3389/fpls.2021.745980
The Plastid-Localized AtFtsHi3 Pseudo-Protease of Arabidopsis thaliana Has an Impact on Plant Growth and Drought Tolerance	Mishra, L.-S. et al.	Front Plant Sci	2021	10.3389/fpls.2021.694727
Out of the Dark and Into the Light: A New View of Phytochrome Photobodies	Pardi, S.-A. et al.	Front Plant Sci	2021	10.3389/fpls.2021.732947
CTP Synthase 2 From Arabidopsis thaliana Is Required for Complete Embryo Development	Hickl, D. et al.	Front Plant Sci	2021	10.3389/fpls.2021.652434
Overexpression of F-Box Nictaba Promotes Defense and Anthocyanin Accumulation in Arabidopsis thaliana After Pseudomonas syringae Infection	Romero-Pérez, A. et al.	Front Plant Sci	2021	10.3389/fpls.2021.692606
Characterization of Arabidopsis thaliana R2R3 S23 MYB Transcription Factors as Novel Targets of the Ubiquitin Proteasome-Pathway and Regulators of Salt Stress and Abscisic Acid Response	Beathard, C. et al.	Front Plant Sci	2021	10.3389/fpls.2021.629208
XAP5 CIRCADIAN TIMEKEEPER Affects Both DNA Damage Responses and Immune Signaling in Arabidopsis	Kumimoto, R.-W. et al.	Front Plant Sci	2021	10.3389/fpls.2021.707923
Transcriptome-Wide Analysis and Functional Verification of RING-Type Ubiquitin Ligase Involved in Tea Plant Stress Resistance	Xing, D. et al.	Front Plant Sci	2021	10.3389/fpls.2021.733287
Genome-Wide DNA Methylation Analysis of Soybean Curled-Cotyledons Mutant and Functional Evaluation of a Homeodomain-Leucine Zipper (HD-Zip) I Gene GmHDZ20	Yang, H. et al.	Front Plant Sci	2021	10.3389/fpls.2020.593999
N-acetylglucosaminyltransferase II Is Involved in Plant Growth and Development Under Stress Conditions	Yoo, J.-Y. et al.	Front Plant Sci	2021	10.3389/fpls.2021.761064
Microgravity modelling by two-axial clinorotation leads to scattered organisation of cytoskeleton in Arabidopsis seedlings	Pozhvanov, G. et al.	Funct Plant Biol	2021	10.1071/FP20225
PLDα1 and GPA1 are involved in the stomatal closure induced by Oridonin in Arabidopsis thaliana	Zhang, Y. et al.	Funct Plant Biol	2021	10.1071/FP21156
Arabidopsis Hypocotyl Adventitious Root Formation Is Suppressed by ABA Signaling	Zeng, Y. et al.	Genes (Basel)	2021	10.3390/genes12081141
Molecular Cloning and Functional Analysis of 1-Deoxy-D-Xylulose 5-Phosphate Reductoisomerase from Santalum album	Zhang, Y. et al.	Genes (Basel)	2021	10.3390/genes12050626
Quantitative Phosphoproteomics of cipk3/9/23/26 Mutant and Wild Type in Arabidopsis thaliana	Yin, Z. et al.	Genes (Basel)	2021	10.3390/genes12111759
Characteristics of SlCML39, a Tomato Calmodulin-like Gene, and Its Negative Role in High Temperature Tolerance of Arabidopsis thaliana during Germination and Seedling Growth	Ding, H. et al.	Int J Mol Sci	2021	10.3390/ijms222111479
Exogenous Application of Brassinosteroid 24-Norcholane 22(S)-23-Dihydroxy Type Analogs to Enhance Water Deficit Stress Tolerance in Arabidopsis thaliana	Díaz, K. et al.	Int J Mol Sci	2021	10.3390/ijms22031158
From Spaceflight to Mars g-Levels: Adaptive Response of A. Thaliana Seedlings in a Reduced Gravity Environment Is Enhanced by Red-Light Photostimulation	Villacampa, A. et al.	Int J Mol Sci	2021	10.3390/ijms22020899
Auxin Metabolome Profiling in the Arabidopsis Endoplasmic Reticulum Using an Optimised Organelle Isolation Protocol	V?ela?ová, L. et al.	Int J Mol Sci	2021	10.3390/ijms22179370
Rice PIN Auxin Efflux Carriers Modulate the Nitrogen Response in a Changing Nitrogen Growth Environment	Gho, Y.-S. et al.	Int J Mol Sci	2021	10.3390/ijms22063243
The Jacalin-Related Lectin HvHorcH Is Involved in the Physiological Response of Barley Roots to Salt Stress	Witzel, K. et al.	Int J Mol Sci	2021	10.3390/ijms221910248
VDAC1 Negatively Regulates Floral Transition in Arabidopsis thaliana	Xu, J. et al.	Int J Mol Sci	2021	10.3390/ijms222111603
The Overexpression of NUC Promotes Development and Increases Resistance to Nitrogen Deficiency in Arabidopsis thaliana	Ling, J. et al.	Int J Mol Sci	2021	10.3390/ijms222111413
Ectopic Expression of CrPIP2;3, a Plasma Membrane Intrinsic Protein Gene from the Halophyte Canavalia rosea, Enhances Drought and Salt-Alkali Stress Tolerance in Arabidopsis	Zheng, J. et al.	Int J Mol Sci	2021	10.3390/ijms22020565
OsARF11 Promotes Growth, Meristem, Seed, and Vein Formation during Rice Plant Development	Sims, K. et al.	Int J Mol Sci	2021	10.3390/ijms22084089
A Novel Protein from Ectocarpus sp. Improves Salinity and High Temperature Stress Tolerance in Arabidopsis thaliana	Rathor, P. et al.	Int J Mol Sci	2021	10.3390/ijms22041971
Plastid Anionic Lipids Are Essential for the Development of Both Photosynthetic and Non-Photosynthetic Organs in Arabidopsis thaliana	Yoshihara, A. et al.	Int J Mol Sci	2021	10.3390/ijms22094860
Tissue-Specific Metabolic Reprogramming during Wound-Induced Organ Formation in Tomato Hypocotyl Explants	Larriba, E. et al.	Int J Mol Sci	2021	10.3390/ijms221810112
Sound Waves Promote Arabidopsis thaliana Root Growth by Regulating Root Phytohormone Content	Kim, J.-Y. et al.	Int J Mol Sci	2021	10.3390/ijms22115739
Modulation of Phosphate Deficiency-Induced Metabolic Changes by Iron Availability in Arabidopsis thaliana	Chutia, R. et al.	Int J Mol Sci	2021	10.3390/ijms22147609
Studying the Function of Phytoplasma Effector Proteins Using a Chemical-Inducible Expression System in Transgenic Plants	Omenge, K.-M. et al.	Int J Mol Sci	2021	10.3390/ijms222413582
Distinct Responses of Arabidopsis Telomeres and Transposable Elements to Zebularine Exposure	Kone?ná, K. et al.	Int J Mol Sci	2021	10.3390/ijms22010468
Geomagnetic Field (GMF)-Dependent Modulation of Iron-Sulfur Interplay in Arabidopsis thaliana	Vigani, G. et al.	Int J Mol Sci	2021	10.3390/ijms221810166
Increased Cuticle Waxes by Overexpression of WSD1 Improves Osmotic Stress Tolerance in Arabidopsis thaliana and Camelina sativa	Abdullah, H.-M. et al.	Int J Mol Sci	2021	10.3390/ijms22105173
The Functional Association of ACQOS/VICTR with Salt Stress Resistance in Arabidopsis thaliana Was Confirmed by CRISPR-Mediated Mutagenesis	Kim, S.-T. et al.	Int J Mol Sci	2021	10.3390/ijms222111389
Overexpression Populus?d-Type Cyclin Gene PsnCYCD1;1 Influences Cell Division and Produces Curved Leaf in Arabidopsis thaliana	Zheng, T. et al.	Int J Mol Sci	2021	10.3390/ijms22115837
tRNA-Dependent Import of a Transit Sequence-Less Aminoacyl-tRNA Synthetase (LeuRS2) into the Mitochondria of Arabidopsis	Reinbothe, S. et al.	Int J Mol Sci	2021	10.3390/ijms22083808
Jasmonic Acid-Dependent MYC Transcription Factors Bind to a Tandem G-Box Motif in the YUCCA8 and YUCCA9 Promoters to Regulate Biotic Stress Responses	Pérez-Alonso, M.-M. et al.	Int J Mol Sci	2021	10.3390/ijms22189768
Nucleoside 5'-Phosphoramidates Control the Phenylpropanoid Pathway in Vitis vinifera Suspension-Cultured Cells	Pietrowska-Borek, M. et al.	Int J Mol Sci	2021	10.3390/ijms222413567
Thermopriming-Induced Autophagy in Shoot Apical Meristem of Arabidopsis	Taheri, FALSEFALSE et al.	Iran J Biotechnol	2021	10.30498/ijb.2021.253616.2901
Molecular Assessment of the Toxic Mechanism of the Latest Neonicotinoid Dinotefuran with Glutathione Peroxidase 6 from Arabidopsis thaliana	Xie, Y. et al.	J Agric Food Chem	2021	10.1021/acs.jafc.0c05948
Efficacy of an organically modified bentonite to adsorb 2,4-dichlorophenoxyacetic acid (2,4-D) and prevent its phytotoxicity	Salcedo, M.-F. et al.	J Environ Manage	2021	10.1016/j.jenvman.2021.113427
The CIB1 transcription factor regulates light- and heat-inducible cell elongation via a two-step HLH/bHLH system	Ikeda, M. et al.	J Exp Bot	2021	10.1093/jxb/eraa567
Abundance of metalloprotease FtsH12 modulates chloroplast development in Arabidopsis thaliana	Mielke, K. et al.	J Exp Bot	2021	10.1093/jxb/eraa550
Proteolytic cleavage of Arabidopsis thaliana phosphoenolpyruvate carboxykinase-1 modifies its allosteric regulation	Rojas, B.-E. et al.	J Exp Bot	2021	10.1093/jxb/eraa583
The abscisic acid receptor OsPYL6 confers drought tolerance to indica rice through dehydration avoidance and tolerance mechanisms	Santosh, FALSEFALSE et al.	J Exp Bot	2021	10.1093/jxb/eraa509
Restriction of cytosolic sucrose hydrolysis profoundly alters development, metabolism, and gene expression in Arabidopsis roots	Pignocchi, C. et al.	J Exp Bot	2021	10.1093/jxb/eraa581
Isolation and Characterization of Endomycorrhizal Fungi Associated with Growth Promotion of Blueberry Plants	Cai, B. et al.	J Fungi (Basel)	2021	10.3390/jof7080584
Arsenic Stress-Related F-Box (ASRF) gene regulates arsenic stress tolerance in Arabidopsis thaliana	Pe?a-Garcia, Y. et al.	J Hazard Mater	2021	10.1016/j.jhazmat.2020.124831
IRT1 and ZIP2 were involved in exogenous hydrogen-rich water-reduced cadmium accumulation in Brassica chinensis and Arabidopsis thaliana	Wu, X. et al.	J Hazard Mater	2021	10.1016/j.jhazmat.2020.124599
Diclofenac modified the root system architecture of Arabidopsis via interfering with the hormonal activities of auxin	Cho, M. et al.	J Hazard Mater	2021	10.1016/j.jhazmat.2021.125402
HY5 regulates light-responsive transcription of microRNA163 to promote primary root elongation in Arabidopsis seedlings	Li, T. et al.	J Integr Plant Biol	2021	10.1111/jipb.13099
The E3 ligase XBAT35 mediates thermoresponsive hypocotyl growth by targeting ELF3 for degradation in Arabidopsis	Zhang, L.-L. et al.	J Integr Plant Biol	2021	10.1111/jipb.13107
Clathrin light chains regulate hypocotyl elongation by affecting the polarization of the auxin transporter PIN3 in Arabidopsis	Hu, T. et al.	J Integr Plant Biol	2021	10.1111/jipb.13171
ABNORMAL SHOOT 6 interacts with KATANIN 1 and SHADE AVOIDANCE 4 to promote cortical microtubule severing and ordering in Arabidopsis	Li, Y. et al.	J Integr Plant Biol	2021	10.1111/jipb.13003
Tangent algorithm for photogravitropic balance in plants and Phycomyces blakesleeanus: Roles for EHB1 and NPH3 of Arabidopsis thaliana	Dümmer, M. et al.	J Plant Physiol	2021	10.1016/j.jplph.2021.153396
Arabidopsis thaliana subclass I ACTIN DEPOLYMERIZING FACTORs and vegetative ACTIN2/8 are novel regulators of endoreplication	Inada, N. et al.	J Plant Res	2021	10.1007/s10265-021-01333-0
Overexpression of KcNHX1 gene confers tolerance to multiple abiotic stresses in Arabidopsis thaliana	Wang, Y. et al.	J Plant Res	2021	10.1007/s10265-021-01280-w
SAP130 and CSN1 interact and regulate male gametogenesis in Arabidopsis thaliana	Aki, S.-S. et al.	J Plant Res	2021	10.1007/s10265-021-01260-0
RiboNT: A Noise-Tolerant Predictor of Open Reading Frames from Ribosome-Protected Footprints	Song, B. et al.	Life (Basel)	2021	10.3390/life11070701
Synthetic biological circuit tested in spaceflight	Kitto, R.-Z. et al.	Life Sci Space Res (Amst)	2021	10.1016/j.lssr.2020.09.002
Method for Phenotypic Chemical Screening to Identify Cryptochrome Inhibitors	Okubo-Kurihara, E. et al.	Methods Mol Biol	2021	10.1007/978-1-0716-0954-5_2
Chemical Genetics to Uncover Mechanisms Underlying Lipid-Mediated Signaling Events in Plants	Khan, B.-R. et al.	Methods Mol Biol	2021	10.1007/978-1-0716-0954-5_1
Transient Transformation of A. thaliana Seedlings by Vacuum Infiltration	Bernat-Silvestre, C. et al.	Methods Mol Biol	2021	10.1007/978-1-0716-0880-7_6
Experimental Procedures for Studying Skotomorphogenesis in Arabidopsis thaliana	Jin, H. et al.	Methods Mol Biol	2021	10.1007/978-1-0716-1370-2_6
Bioassays for the Effects of Strigolactones and Other Small Molecules on Root and Root Hair Development	Villaécija-Aguilar, J.-A. et al.	Methods Mol Biol	2021	10.1007/978-1-0716-1429-7_11
Characterization of Selected Plant Growth-Promoting Rhizobacteria and Their Non-Host Growth Promotion Effects	Fan, D. et al.	Microbiol Spectr	2021	10.1128/Spectrum.00279-21
Novel allele elh of the UBP14 gene affects plant organ size via cell expansion in Arabidopsis thaliana	David, R. et al.	MicroPubl Biol	2021	10.17912/micropub.biology.000401
Transcriptome-based identification and expression profiling of AP2/ERF members in Caragana intermedia and functional analysis of CiDREB3	Liu, K. et al.	Mol Biol Rep	2021	10.1007/s11033-021-06826-8
Unraveling the MAX2 Protein Network in Arabidopsis thaliana: Identification of the Protein Phosphatase PAPP5 as a Novel MAX2 Interactor	Struk, S. et al.	Mol Cell Proteomics	2021	10.1074/mcp.RA119.001766
Major latex protein-like encoding genes contribute to Rhizoctonia solani defense responses in sugar beet	Holmquist, L. et al.	Mol Genet Genomics	2021	10.1007/s00438-020-01735-0
Identification of genetic variation for salt tolerance in Brassica napus using genome-wide association mapping	Wassan, G.-M. et al.	Mol Genet Genomics	2021	10.1007/s00438-020-01749-8
Transcriptional activation and phosphorylation of OsCNGC9 confer enhanced chilling tolerance in rice	Wang, J. et al.	Mol Plant	2021	10.1016/j.molp.2020.11.022
Arabidopsis immune-associated nucleotide-binding genes repress heat tolerance at the reproductive stage by inhibiting the unfolded protein response and promoting cell death	Lu, S. et al.	Mol Plant	2021	10.1016/j.molp.2020.11.010
Arabidopsis CHLOROPHYLLASE 1 protects young leaves from long-term photodamage by facilitating FtsH-mediated D1 degradation in photosystem II repair	Tian, Y.-N. et al.	Mol Plant	2021	10.1016/j.molp.2021.04.006
Growth-Promoting Gold Nanoparticles Decrease Stress Responses in Arabidopsis Seedlings	Ferrari, E. et al.	Nanomaterials (Basel)	2021	10.3390/nano11123161
An Arabidopsis AT-hook motif nuclear protein mediates somatic embryogenesis and coinciding genome duplication	Karami, O. et al.	Nat Commun	2021	10.1038/s41467-021-22815-8
Arabidopsis seedling establishment under waterlogging requires ABCG5-mediated formation of a dense cuticle layer	Lee, E.-J. et al.	New Phytol	2021	10.1111/nph.16816
Arabidopsis JMJ17 promotes cotyledon greening during de-etiolation by repressing genes involved in tetrapyrrole biosynthesis in etiolated seedlings	Islam, M.-T. et al.	New Phytol	2021	10.1111/nph.17327
Arabidopsis MADS-box factor AGL16 is a negative regulator of plant response to salt stress by downregulating salt-responsive genes	Zhao, P.-X. et al.	New Phytol	2021	10.1111/nph.17760
HsfA1d promotes hypocotyl elongation under chilling via enhancing expression of ribosomal protein genes in Arabidopsis	Liu, H. et al.	New Phytol	2021	10.1111/nph.17413
Functional convergence of growth responses to shade and warmth in Arabidopsis	Romero-Montepaone, S. et al.	New Phytol	2021	10.1111/nph.17430
JMJ17-WRKY40 and HY5-ABI5 modules regulate the expression of ABA-responsive genes in Arabidopsis	Wang, T.-J. et al.	New Phytol	2021	10.1111/nph.17177
SUMOylation of PHYTOCHROME INTERACTING FACTOR 3 promotes photomorphogenesis in Arabidopsis thaliana	Bernula, P. et al.	New Phytol	2021	10.1111/nph.17013
HOMEOBOX PROTEIN 24 mediates the conversion of indole-3-butyric acid to indole-3-acetic acid to promote root hair elongation	Zhao, H. et al.	New Phytol	2021	10.1111/nph.17719
Role of H1 and DNA methylation in selective regulation of transposable elements during heat stress	Liu, S. et al.	New Phytol	2021	10.1111/nph.17018
The impact of multifactorial stress combination on plant growth and survival	Zandalinas, S.-I. et al.	New Phytol	2021	10.1111/nph.17232
Several geranylgeranyl diphosphate synthase isoforms supply metabolic substrates for carotenoid biosynthesis in tomato	Barja, M.-V. et al.	New Phytol	2021	10.1111/nph.17283
Mapping sites of gibberellin biosynthesis in the Arabidopsis root tip	Barker, R. et al.	New Phytol	2021	10.1111/nph.16967
Genome-wide identification of HSF family in peach and functional analysis of PpHSF5 involvement in root and aerial organ development	Tan, B. et al.	PeerJ	2021	10.7717/peerj.10961
Genome-wide analysis of BpDof genes and the tolerance to drought stress in birch (Betula platyphylla)	Sun, S. et al.	PeerJ	2021	10.7717/peerj.11938
Azospirillum brasilense Sp245 triggers cytokinin signaling in root tips and improves biomass accumulation in Arabidopsis through canonical cytokinin receptors	Méndez-Gómez, M. et al.	Physiol Mol Biol Plants	2021	10.1007/s12298-021-01036-9
Alpha-ketoglutarate-dependent dioxygenase homolog 10B, an N(6) -methyladenosine mRNA demethylase, plays a role in salt stress and abscisic acid responses in Arabidopsis thaliana	Shoaib, Y. et al.	Physiol Plant	2021	10.1111/ppl.13505
Involvement of boron transporter BOR1 in growth under low boron and high nitrate conditions in Arabidopsis thaliana	Wang, Q. et al.	Physiol Plant	2021	10.1111/ppl.13249
Two Brassica napus cultivars differ in gene expression, but not in their response to submergence	Wittig, P.-R. et al.	Physiol Plant	2021	10.1111/ppl.13251
Bioactive metabolites from the desert plant-associated endophytic fungus Chaetomium globosum (Chaetomiaceae)	Zhang, X.-Y. et al.	Phytochemistry	2021	10.1016/j.phytochem.2021.112701
Atmospheric pressure plasma treatment induces abscisic acid production, reduces stomatal aperture and improves seedling growth in Arabidopsis thaliana	Wang, J. et al.	Plant Biol (Stuttg)	2021	10.1111/plb.13245
The boundary-expressed EPIDERMAL PATTERNING FACTOR-LIKE2 gene encoding a signaling peptide promotes cotyledon growth during Arabidopsis thaliana embryogenesis	Fujihara, R. et al.	Plant Biotechnol (Tokyo)	2021	10.5511/plantbiotechnology.21.0508a
Discovery and characterization of small molecule inhibitors of cystathionine gamma-synthase with in planta activity	Bloch, I. et al.	Plant Biotechnol J	2021	10.1111/pbi.13591
Enhanced nucleotide analysis enables the quantification of deoxynucleotides in plants and algae revealing connections between nucleoside and deoxynucleoside metabolism	Straube, H. et al.	Plant Cell	2021	10.1093/plcell/koaa028
The entry reaction of the plant shikimate pathway is subjected to highly complex metabolite-mediated regulation	Yokoyama, R. et al.	Plant Cell	2021	10.1093/plcell/koaa042
Arabidopsis NF-YCs play dual roles in repressing brassinosteroid biosynthesis and signaling during light-regulated hypocotyl elongation	Zhang, W. et al.	Plant Cell	2021	10.1093/plcell/koab112
The PIF1-miR408-PLANTACYANIN repression cascade regulates light-dependent seed germination	Jiang, A. et al.	Plant Cell	2021	10.1093/plcell/koab060
Arabidopsis cryptochrome 1 controls photomorphogenesis through regulation of H2A.Z deposition	Mao, Z. et al.	Plant Cell	2021	10.1093/plcell/koab091
Genomic editing of intronic enhancers unveils their role in fine-tuning tissue-specific gene expression in Arabidopsis thaliana	Meng, F. et al.	Plant Cell	2021	10.1093/plcell/koab093
Gene dosage compensation of rRNA transcript levels in Arabidopsis thaliana lines with reduced ribosomal gene copy number	Lopez, F.-B. et al.	Plant Cell	2021	10.1093/plcell/koab020
Exportin-4 coordinates nuclear shuttling of TOPLESS family transcription corepressors to regulate plant immunity	Xu, F. et al.	Plant Cell	2021	10.1093/plcell/koaa047
Arabidopsis FAR-RED ELONGATED HYPOCOTYL3 negatively regulates carbon starvation responses	Ma, L. et al.	Plant Cell Environ	2021	10.1111/pce.14044
A HY5-COL3-COL13 regulatory chain for controlling hypocotyl elongation in Arabidopsis	Liu, B. et al.	Plant Cell Environ	2021	10.1111/pce.13899
GFS9 Affects Piecemeal Autophagy of Plastids in Young Seedlings of Arabidopsis thaliana	Ishida, H. et al.	Plant Cell Physiol	2021	10.1093/pcp/pcab084
Downregulation of the E2 Subunit of 2-Oxoglutarate Dehydrogenase Modulates Plant Growth by Impacting Carbon-Nitrogen Metabolism in Arabidopsis thaliana	Condori-Apfata, J.-A. et al.	Plant Cell Physiol	2021	10.1093/pcp/pcab036
Changes in mRNA Degradation Efficiencies under Varying Conditions Are Regulated by Multiple Determinants in Arabidopsis thaliana	Ueno, D. et al.	Plant Cell Physiol	2021	10.1093/pcp/pcaa147
Phototropin Interactions with SUMO Proteins	?abuz, J. et al.	Plant Cell Physiol	2021	10.1093/pcp/pcab027
RsmD, a Chloroplast rRNA m2G Methyltransferase, Plays a Role in Cold Stress Tolerance by Possibly Affecting Chloroplast Translation in Arabidopsis	Ngoc, FALSEFALSE et al.	Plant Cell Physiol	2021	10.1093/pcp/pcab060
EIN3-Mediated Ethylene Signaling Attenuates Auxin Response during Hypocotyl Thermomorphogenesis	Kim, J.-Y. et al.	Plant Cell Physiol	2021	10.1093/pcp/pcab028
Brassinosteroids Influence Arabidopsis Hypocotyl Graviresponses through Changes in Mannans and Cellulose	Somssich, M. et al.	Plant Cell Physiol	2021	10.1093/pcp/pcab024
Arabidopsis thaliana Ubiquitin-Associated Protein 1 (AtUAP1) Interacts with redundant RING Zinc Finger 1 (AtRZF1) to Negatively Regulate Dehydration Response	Min, J.-H. et al.	Plant Cell Physiol	2021	10.1093/pcp/pcab082
Arabidopsis RAB8A, RAB8B and RAB8D Proteins Interact with Several RTNLB Proteins and are Involved in the Agrobacterium tumefaciens Infection Process	Huang, F.-C. et al.	Plant Cell Physiol	2021	10.1093/pcp/pcab112
ZEITLUPE enhances expression of PIF4 and YUC8 in the upper aerial parts of Arabidopsis seedlings to positively regulate hypocotyl elongation	Saitoh, A. et al.	Plant Cell Rep	2021	10.1007/s00299-020-02643-8
The effect of AINTEGUMENTA-LIKE 7 over-expression on seed fatty acid biosynthesis, storage oil accumulation and the transcriptome in Arabidopsis thaliana	Singer, S.-D. et al.	Plant Cell Rep	2021	10.1007/s00299-021-02715-3
Factors that affect protein abundance of a positive regulator of abscisic acid signalling, the basic leucine zipper transcription factor ABRE-binding factor 2 (ABF2)	Linden, K.-J. et al.	Plant Direct	2021	10.1002/pld3.330
First Report on Ovate-leaf Atractylodes Damping-off Caused by Fusarium oxysporum species Complex in South Korea	Hassan, O. et al.	Plant Dis	2021	10.1094/PDIS-05-21-1107-PDN
Karrikins control seedling photomorphogenesis and anthocyanin biosynthesis through a HY5-BBX transcriptional module	Bursch, K. et al.	Plant J	2021	10.1111/tpj.15383
Arabidopsis phosphatidylinositol 4-phosphate 5-kinase genes PIP5K7, PIP5K8, and PIP5K9 are redundantly involved in root growth adaptation to osmotic stress	Kuroda, R. et al.	Plant J	2021	10.1111/tpj.15207
Phytochrome B and PCH1 protein dynamics store night temperature information	Murcia, G. et al.	Plant J	2021	10.1111/tpj.15034
Ethylene increases the cold tolerance of apple via the MdERF1B-MdCIbHLH1 regulatory module	Wang, Y. et al.	Plant J	2021	10.1111/tpj.15170
Inactivation of cytosolic FUMARASE2 enhances growth and photosynthesis under simultaneous copper and iron deprivation in Arabidopsis	Garcia-Molina, A. et al.	Plant J	2021	10.1111/tpj.15199
An Arabidopsis lipid map reveals differences between tissues and dynamic changes throughout development	Kehelpannala, C. et al.	Plant J	2021	10.1111/tpj.15278
Autophagy mutants show delayed chloroplast development during de-etiolation in carbon limiting conditions	Wijerathna-Yapa, A. et al.	Plant J	2021	10.1111/tpj.15452
Cadaverine regulates biotin synthesis to modulate primary root growth in Arabidopsis	Gibbs, N.-M. et al.	Plant J	2021	10.1111/tpj.15417
Single-nucleus RNA sequencing of plant tissues using a nanowell-based system	Sunaga-Franze, D.-Y. et al.	Plant J	2021	10.1111/tpj.15458
Robotic Assay for Drought (RoAD): an automated phenotyping system for brassinosteroid and drought responses	Xiang, L. et al.	Plant J	2021	10.1111/tpj.15401
Phytochrome B inhibits darkness-induced hypocotyl adventitious root formation by stabilizing IAA14 and suppressing ARF7 and ARF19	Li, Q.-Q. et al.	Plant J	2021	10.1111/tpj.15142
The chemical compound 'Heatin' stimulates hypocotyl elongation and interferes with the Arabidopsis NIT1-subfamily of nitrilases	van, FALSEFALSE et al.	Plant J	2021	10.1111/tpj.15250
SNARE proteins VAMP721 and VAMP722 mediate the post-Golgi trafficking required for auxin-mediated development in Arabidopsis	Zhang, L. et al.	Plant J	2021	10.1111/tpj.15450
Arabidopsis lysin motif/F-box-containing protein InLYP1 fine-tunes glycine metabolism by degrading glycine decarboxylase GLDP2	Guo, J. et al.	Plant J	2021	10.1111/tpj.15171
Dimerization of the ETO1 family proteins plays a crucial role in regulating ethylene biosynthesis in Arabidopsis thaliana	Gu, S.-Y. et al.	Plant J	2021	10.1111/tpj.15111
Ride to cell wall: Arabidopsis XTH11, XTH29 and XTH33 exhibit different secretion pathways and responses to heat and drought stress	De, FALSEFALSE et al.	Plant J	2021	10.1111/tpj.15301
The apple palmitoyltransferase MdPAT16 influences sugar content and salt tolerance via an MdCBL1-MdCIPK13-MdSUT2.2 pathway	Jiang, H. et al.	Plant J	2021	10.1111/tpj.15191
Mass spectrometry-based quantification and spatial localization of small organic acid exudates in plant roots under phosphorus deficiency and aluminum toxicity	Gomez-Zepeda, D. et al.	Plant J	2021	10.1111/tpj.15261
Split-root systems: detailed methodology, alternative applications, and implications at leaf proteome level	Saiz-Fernández, I. et al.	Plant Methods	2021	10.1186/s13007-020-00706-1
Optimization of protoplast regeneration in the model plant Arabidopsis thaliana	Jeong, Y.-Y. et al.	Plant Methods	2021	10.1186/s13007-021-00720-x
Protocol: analytical methods for visualizing the indolic precursor network leading to auxin biosynthesis	Tillmann, M. et al.	Plant Methods	2021	10.1186/s13007-021-00763-0
Class I TCP proteins TCP14 and TCP15 are required for elongation and gene expression responses to auxin	Ferrero, L.-V. et al.	Plant Mol Biol	2021	10.1007/s11103-020-01075-y
The stress induced caleosin, RD20/CLO3, acts as a negative regulator of GPA1 in Arabidopsis	Brunetti, S.-C. et al.	Plant Mol Biol	2021	10.1007/s11103-021-01189-x
Tailoring photomorphogenic markers to organ growth dynamics	Martín, G. et al.	Plant Physiol	2021	10.1093/plphys/kiab083
Brassinosteroids repress the seed maturation program during the seed-to-seedling transition	Ruan, J. et al.	Plant Physiol	2021	10.1093/plphys/kiab089
Magnesium maintains the length of the circadian period in Arabidopsis	de, FALSEFALSE et al.	Plant Physiol	2021	10.1093/plphys/kiaa042
A temperature-sensitive FERONIA mutant allele that alters root hair growth	Kim, D. et al.	Plant Physiol	2021	10.1093/plphys/kiaa051
Large-scale identification of ubiquitination sites on membrane-associated proteins in Arabidopsis thaliana seedlings	Grubb, L.-E. et al.	Plant Physiol	2021	10.1093/plphys/kiab023
Chloroplast-derived photo-oxidative stress causes changes in H2O2 and EGSH in other subcellular compartments	Ugalde, J.-M. et al.	Plant Physiol	2021	10.1093/plphys/kiaa095
Characterization of CYCLOPHILLIN38 shows that a photosynthesis-derived systemic signal controls lateral root emergence	Duan, L. et al.	Plant Physiol	2021	10.1093/plphys/kiaa032
A network of stress-related genes regulates hypocotyl elongation downstream of selective auxin perception	Rigal, A. et al.	Plant Physiol	2021	10.1093/plphys/kiab269
Phytochrome-interacting factors interact with transcription factor CONSTANS to suppress flowering in rose	Sun, J. et al.	Plant Physiol	2021	10.1093/plphys/kiab109
Long chain acyl CoA synthetase 4 catalyzes the first step in peroxisomal indole-3-butyric acid to IAA conversion	Jawahir, V. et al.	Plant Physiol	2021	10.1093/plphys/kiaa002
bHLH transcription factors LP1 and LP2 regulate longitudinal cell elongation	Lu, R. et al.	Plant Physiol	2021	10.1093/plphys/kiab387
Light-induced degradation of SPA2 via its N-terminal kinase domain is required for photomorphogenesis	Schenk, T. et al.	Plant Physiol	2021	10.1093/plphys/kiab156
GENOMES UNCOUPLED1-independent retrograde signaling targets the ethylene pathway to repress photomorphogenesis	Gommers, FALSEFALSE et al.	Plant Physiol	2021	10.1093/plphys/kiaa015
B-box protein BBX32 integrates light and brassinosteroid signals to inhibit cotyledon opening	Ravindran, N. et al.	Plant Physiol	2021	10.1093/plphys/kiab304
Family-wide evaluation of RAPID ALKALINIZATION FACTOR peptides	Abarca, A. et al.	Plant Physiol	2021	10.1093/plphys/kiab308
Low light intensity delays vegetative phase change	Xu, M. et al.	Plant Physiol	2021	10.1093/plphys/kiab243
CYTOKININ-RESPONSIVE GROWTH REGULATOR regulates cell expansion and cytokinin-mediated cell cycle progression	Park, J. et al.	Plant Physiol	2021	10.1093/plphys/kiab180
Expression of a plastid-localized sugar transporter in the suspensor is critical to embryogenesis	Zhang, M. et al.	Plant Physiol	2021	10.1093/plphys/kiaa084
DYNAMIN-RELATED PROTEIN DRP1A functions with DRP2B in plant growth, flg22-immune responses, and endocytosis	Ekanayake, G. et al.	Plant Physiol	2021	10.1093/plphys/kiab024
Phosphorylation of NONPHOTOTROPIC HYPOCOTYL3 affects photosensory adaptation during the phototropic response	Kimura, T. et al.	Plant Physiol	2021	10.1093/plphys/kiab281
A dual role for glutathione transferase U7 in plant growth and protection from methyl viologen-induced oxidative stress	Ugalde, J.-M. et al.	Plant Physiol	2021	10.1093/plphys/kiab444
Light contributes to salt resistance through GAI protein regulation in Arabidopsis thaliana	Arain, S. et al.	Plant Physiol Biochem	2021	10.1016/j.plaphy.2020.12.004
Identification and characterization of AnICE1 and AnCBFs involved in cold tolerance from Ammopiptanthus nanus	Cheng, Y.-S. et al.	Plant Physiol Biochem	2021	10.1016/j.plaphy.2021.09.030
BASIC PENTACYSTEINE2 negatively regulates osmotic stress tolerance by modulating LEA4-5 expression in Arabidopsis thaliana	Li, Q. et al.	Plant Physiol Biochem	2021	10.1016/j.plaphy.2021.10.030
Role of the mismatch repair protein MSH7 in Arabidopsis adaptation to acute salt stress	Chirinos-Arias, M.-C. et al.	Plant Physiol Biochem	2021	10.1016/j.plaphy.2021.11.029
Two interaction proteins between AtPHB6 and AtSOT12 regulate plant salt resistance through ROS signaling	Wang, X. et al.	Plant Physiol Biochem	2021	10.1016/j.plaphy.2021.11.001
Transcriptome analysis identifies CsNRT genes involved in nitrogen uptake in tea plants, with a major role of CsNRT2.4	Zhang, F. et al.	Plant Physiol Biochem	2021	10.1016/j.plaphy.2021.09.024
Functional analysis and expression patterns of members of the FLOWERING LOCUS T (FT) gene family in Lilium	Yan, X. et al.	Plant Physiol Biochem	2021	10.1016/j.plaphy.2021.03.056
Loss of function of the chloroplast membrane K(+)/H(+) antiporters AtKEA1 and AtKEA2 alters the ROS and NO metabolism but promotes drought stress resilience	Sánchez-McSweeney, A. et al.	Plant Physiol Biochem	2021	10.1016/j.plaphy.2021.01.010
The sweetpotato GIGANTEA gene promoter is co-regulated by phytohormones and abiotic stresses in Arabidopsis thaliana	Tang, W. et al.	Plant Physiol Biochem	2021	10.1016/j.plaphy.2021.08.047
Cadmium affects cell niches maintenance in Arabidopsis thaliana post-embryonic shoot and root apical meristem by altering the expression of WUS/WOX homolog genes and cytokinin accumulation	Leonardo, B. et al.	Plant Physiol Biochem	2021	10.1016/j.plaphy.2021.09.014
Modulation of NF-YB genes in Ricinus communis L. in response to different temperatures and developmental stages and functional characterization of RcNF-YB8 as an important regulator of flowering time in Arabidopsis thaliana	Neto, V.-G. et al.	Plant Physiol Biochem	2021	10.1016/j.plaphy.2021.05.014
Peach PpSnRK1α interacts with bZIP11 and maintains trehalose balance in plants	Zhang, S. et al.	Plant Physiol Biochem	2021	10.1016/j.plaphy.2021.01.036
Linum usitatissimum FAD2A and FAD3A enhance seed polyunsaturated fatty acid accumulation and seedling cold tolerance in Arabidopsis thaliana	Wang, J. et al.	Plant Sci	2021	10.1016/j.plantsci.2021.111014
MiR160 and its target genes ARF10, ARF16 and ARF17 modulate hypocotyl elongation in a light, BRZ, or PAC-dependent manner in Arabidopsis: miR160 promotes hypocotyl elongation	Dai, X. et al.	Plant Sci	2021	10.1016/j.plantsci.2020.110686
ABA-INDUCED expression 1 is involved in ABA-inhibited primary root elongation via modulating ROS homeostasis in Arabidopsis	Dong, T. et al.	Plant Sci	2021	10.1016/j.plantsci.2021.110821
PIF4: Integrator of light and temperature cues in plant growth	Zhao, H. et al.	Plant Sci	2021	10.1016/j.plantsci.2021.111086
Developmental roles of Auxin Binding Protein 1 in Arabidopsis thaliana	Gelová, Z. et al.	Plant Sci	2021	10.1016/j.plantsci.2020.110750
Phosphorylation of Serine 114 of the transcription factor ABSCISIC ACID INSENSITIVE 4 is essential for activity	Eisner, N. et al.	Plant Sci	2021	10.1016/j.plantsci.2021.110847
AtMYB32 regulates the ABA response by targeting ABI3, ABI4 and ABI5 and the drought response by targeting CBF4 in Arabidopsis	Li, X. et al.	Plant Sci	2021	10.1016/j.plantsci.2021.110983
Heterologous expression of the Limonium bicolor MYB transcription factor LbTRY in Arabidopsis thaliana increases salt sensitivity by modifying root hair development and osmotic homeostasis	Leng, B. et al.	Plant Sci	2021	10.1016/j.plantsci.2020.110704
Evidence that class I glutamine amidotransferase, GAT1_2.1, acts as a glutaminase in roots of Arabidopsis thaliana	Kambhampati, S. et al.	Plant Sci	2021	10.1016/j.plantsci.2021.111033
BES1 negatively regulates the expression of ACC oxidase 2 to control the endogenous level of ethylene in Arabidopsis thaliana	Moon, J. et al.	Plant Signal Behav	2021	10.1080/15592324.2020.1850625
Exogenous carbon source supplementation counteracts root and hypocotyl growth limitations under increased cotyledon shading, with glucose and sucrose differentially modulating growth curves	García-González, J. et al.	Plant Signal Behav	2021	10.1080/15592324.2021.1969818
Gibberellin regulates UV-B-induced hypocotyl growth inhibition in Arabidopsis thaliana	Miao, T. et al.	Plant Signal Behav	2021	10.1080/15592324.2021.1966587
LATE ELONGATED HYPOCOTYL potentiates resistance conferred by CIRCADIAN CLOCK ASSOCIATED1 to aphid by co-regulating the expression of indole glucosinolate biosynthetic genes	Lei, J. et al.	Plant Signal Behav	2021	10.1080/15592324.2021.1908708
Small compounds targeting tyrosine phosphorylation of Scaffold Protein Receptor for Activated C Kinase1A (RACK1A) regulate auxin mediated lateral root development in Arabidopsis	Alshammari, S.-O. et al.	Plant Signal Behav	2021	10.1080/15592324.2021.1899488
Functional analysis of a novel cryptochrome gene (GbCRY1) from Ginkgo biloba	Nie, G. et al.	Plant Signal Behav	2021	10.1080/15592324.2020.1850627
Developmental phenotypes of Arabidopsis plants expressing phosphovariants of AtMYB75	Kreynes, A.-E. et al.	Plant Signal Behav	2021	10.1080/15592324.2020.1836454
Characterization of MYB35 regulated methyl jasmonate and wound responsive Geraniol 10-hydroxylase-1 gene from Bacopa monnieri	Jeena, G.-S. et al.	Planta	2021	10.1007/s00425-021-03614-3
A family of pathogen-induced cysteine-rich transmembrane proteins is involved in plant disease resistance	Pereira, FALSEFALSE et al.	Planta	2021	10.1007/s00425-021-03606-3
Screening and identification of salt-tolerance genes in Sophora alopecuroides and functional verification of SaAQP	Zhu, Y. et al.	Planta	2021	10.1007/s00425-021-03726-w
Plasma-Activated Water Triggers Rapid and Sustained Cytosolic Ca(2+) Elevations in Arabidopsis thaliana	Cortese, E. et al.	Plants (Basel)	2021	10.3390/plants10112516
Identification of New Proteins and Potential Mitochondrial F(1)F(0)-ATPase Inhibitor Factor 1-Associated Mechanisms in Arabidopsis thaliana Using iTRAQ-Based Quantitative Proteomic Analysis	Chen, C. et al.	Plants (Basel)	2021	10.3390/plants10112385
A Plant Based Modified Biostimulant (Copper Chlorophyllin), Mediates Defense Response in Arabidopsis thaliana under Salinity Stress	Islam, M.-T. et al.	Plants (Basel)	2021	10.3390/plants10040625
The Role of DNA Topoisomerase Binding Protein 1 (TopBP1) in Genome Stability in Arabidopsis	Parra-Nunez, P. et al.	Plants (Basel)	2021	10.3390/plants10122568
Genome-Wide Analysis of the Homeobox Gene Family and Identification of Drought-Responsive Members in Populus trichocarpa	Hou, J. et al.	Plants (Basel)	2021	10.3390/plants10112284
Overexpression of Rice OsS1Fa1 Gene Confers Drought Tolerance in Arabidopsis	Kim, S.-I. et al.	Plants (Basel)	2021	10.3390/plants10102181
Analysis of Graviresponse and Biological Effects of Vertical and Horizontal Clinorotation in Arabidopsis thaliana Root Tip	Villacampa, A. et al.	Plants (Basel)	2021	10.3390/plants10040734
The mitochondrial copper chaperone COX11 has an additional role in cellular redox homeostasis	Radin, I. et al.	PLoS One	2021	10.1371/journal.pone.0261465
Nucleocytoplasmic trafficking and turnover mechanisms of BRASSINAZOLE RESISTANT1 in Arabidopsis thaliana	Wang, R. et al.	Proc Natl Acad Sci U S A	2021	10.1073/pnas.2101838118
The durum wheat annexin, TdAnn6, improves salt and osmotic stress tolerance in Arabidopsis via modulation of antioxidant machinery	Harbaoui, M. et al.	Protoplasma	2021	10.1007/s00709-021-01622-4
The nature of the interaction Azospirillum-Arabidopsis determine the molecular and morphological changes in root and plant growth promotion	Méndez-Gómez, M. et al.	Protoplasma	2021	10.1007/s00709-020-01552-7
Rapid mapping of the IAA in leaves of Arabidopsis thaliana using a simple paper-based electroanalytical device coupled with microsampling	Sun, L. et al.	RSC Adv	2021	10.1039/d1ra03766h
The gravistimulation-induced very slow Ca(2+) increase in Arabidopsis seedlings requires MCA1, a Ca(2+)-permeable mechanosensitive channel	Nakano, M. et al.	Sci Rep	2021	10.1038/s41598-020-80733-z
ATHB2 is a negative regulator of germination in Arabidopsis thaliana seeds	Tognacca, R.-S. et al.	Sci Rep	2021	10.1038/s41598-021-88874-5
Knockout of FER decreases cadmium concentration in roots of Arabidopsis thaliana by inhibiting the pathway related to iron uptake	Zhou, M. et al.	Sci Total Environ	2021	10.1016/j.scitotenv.2021.149285
Exploring the toxic interactions between Bisphenol A and glutathione peroxidase 6 from Arabidopsis thaliana	Xiang, D. et al.	Spectrochim Acta A Mol Biomol Spectrosc	2021	10.1016/j.saa.2021.119891
Stress-inducible Arabidopsis thaliana RD29A promoter constitutively drives Citrus sinensis APETALA1 and LEAFY expression and precocious flowering in transgenic Citrus spp	Orbovi?, V. et al.	Transgenic Res	2021	10.1007/s11248-021-00260-z
Candidate regulators and target genes of drought stress in needles and roots of Norway spruce	Haas, J.-C. et al.	Tree Physiol	2021	10.1093/treephys/tpaa178
Modulation of Arabidopsis thaliana growth by volatile substances emitted by Pseudomonas and Serratia strains	Plyuta, V.-A. et al.	World J Microbiol Biotechnol	2021	10.1007/s11274-021-03047-w
Stress response of ABI5 to BR stress and its regulation on hypocotyls growth in Arabidopsis thaliana	Lin, J.-H. et al.	Yi Chuan	2021	10.16288/j.yczz.21-199
Strong stabilizing selection on timing of germination in a Mediterranean population of Arabidopsis thaliana	Zacchello, G. et al.	Am J Bot	2020	10.1002/ajb2.1549
Nuclear-encoded sigma factor 6 (SIG6) is involved in the block of greening response in Arabidopsis thaliana	Alameldin, H.-F. et al.	Am J Bot	2020	10.1002/ajb2.1423
Bacillus velezensis 83 a bacterial strain from mango phyllosphere, useful for biological control and plant growth promotion	Balderas-Ruíz, K.-A. et al.	AMB Express	2020	10.1186/s13568-020-01101-8
The SAUR41 subfamily of SMALL AUXIN UP RNA genes is abscisic acid inducible to modulate cell expansion and salt tolerance in Arabidopsis thaliana seedlings	Qiu, T. et al.	Ann Bot	2020	10.1093/aob/mcz160
Streptomyces Endophytes Promote Host Health and Enhance Growth across Plant Species	Worsley, S.-F. et al.	Appl Environ Microbiol	2020	10.1128/AEM.01053-20
Low-cost and High-throughput RNA-seq Library Preparation for Illumina Sequencing from Plant Tissue	Bjornson, M. et al.	Bio Protoc	2020	10.21769/BioProtoc.3799
Tandem Tag Assay Optimized for Semi-automated in vivo Autophagic Activity Measurement in Arabidopsis thaliana roots	Dauphinee, A.-N. et al.	Bio Protoc	2020	10.21769/BioProtoc.3535
Arabidopsis NRT1.2 interacts with the PHOSPHOLIPASE Dα1 (PLDα1) to positively regulate seed germination and seedling development in response to ABA treatment	Li, J. et al.	Biochem Biophys Res Commun	2020	10.1016/j.bbrc.2020.08.025
Phytochrome-interacting factors regulate seedling growth through ABA signaling	Liang, S. et al.	Biochem Biophys Res Commun	2020	10.1016/j.bbrc.2020.04.011
MiR172b-TOE1/2 module regulates plant innate immunity in an age-dependent manner	Zou, Y. et al.	Biochem Biophys Res Commun	2020	10.1016/j.bbrc.2020.07.061
Biochemical and functional characterization of a mitochondrial citrate carrier in Arabidopsis thaliana	Brito, D.-S. et al.	Biochem J	2020	10.1042/BCJ20190785
Identification of genome-wide targets and DNA recognition sequence of the Arabidopsis HMG-box protein AtHMGB15 during cold stress response	Mallik, R. et al.	Biochim Biophys Acta Gene Regul Mech	2020	10.1016/j.bbagrm.2020.194644
ABI3 mediated repression of RAV1 gene expression promotes efficient dehydration stress response in Arabidopsis thaliana	Sengupta, S. et al.	Biochim Biophys Acta Gene Regul Mech	2020	10.1016/j.bbagrm.2020.194582
Boosting carotenoid content in Malus domestica var. Fuji by expressing AtDXR through an Agrobacterium-mediated transformation method	Arcos, Y. et al.	Biotechnol Bioeng	2020	10.1002/bit.27358
Expression and in vitro function of anti-cancer mAbs in transgenic Arabidopsis thaliana	Song, I. et al.	BMB Rep	2020	10.5483/BMBRep.2020.53.4.106
Feedback inhibition of AMT1 NH(4)(+)-transporters mediated by CIPK15 kinase	Chen, H.-Y. et al.	BMC Biol	2020	10.1186/s12915-020-00934-w
The piperazine compound ASP activates an auxin response in Arabidopsis thaliana	Xu, F. et al.	BMC Genomics	2020	10.1186/s12864-020-07203-8
Medicago PHYA promotes flowering, primary stem elongation and expression of flowering time genes in long days	Jaudal, M. et al.	BMC Plant Biol	2020	10.1186/s12870-020-02540-y
Transcriptome analysis reveals insight into molecular hydrogen-induced cadmium tolerance in alfalfa: the prominent role of sulfur and (homo)glutathione metabolism	Cui, W. et al.	BMC Plant Biol	2020	10.1186/s12870-020-2272-2
Spaceflight induces novel regulatory responses in Arabidopsis seedling as revealed by combined proteomic and transcriptomic analyses	Kruse, FALSEFALSE et al.	BMC Plant Biol	2020	10.1186/s12870-020-02392-6
Heat-response patterns of the heat shock transcription factor family in advanced development stages of wheat (Triticum aestivum L.) and thermotolerance-regulation by TaHsfA2-10	Guo, X.-L. et al.	BMC Plant Biol	2020	10.1186/s12870-020-02555-5
A novel sucrose transporter gene IbSUT4 involves in plant growth and response to abiotic stress through the ABF-dependent ABA signaling pathway in Sweetpotato	Wang, D. et al.	BMC Plant Biol	2020	10.1186/s12870-020-02382-8
Defensive functions of volatile organic compounds and essential oils from northern white-cedar in China	Bai, L. et al.	BMC Plant Biol	2020	10.1186/s12870-020-02716-6
Integration of sRNA, degradome, transcriptome analysis and functional investigation reveals gma-miR398c negatively regulates drought tolerance via GmCSDs and GmCCS in transgenic Arabidopsis and soybean	Zhou, Y. et al.	BMC Plant Biol	2020	10.1186/s12870-020-02370-y
Synergistic Effect of Zinc Oxide Nanoparticles and Heat Stress on the Alleviation of Transcriptional Gene Silencing in Arabidopsis thaliana	Wu, J. et al.	Bull Environ Contam Toxicol	2020	10.1007/s00128-019-02749-0
met1 DNA Methyltransferase Controls TERT Gene Expression: A New Insight to The Role of Telomerase in Development	Zangi, M. et al.	Cell J	2020	10.22074/cellj.2020.6290
Overexpression of the Selective Autophagy Cargo Receptor NBR1 Modifies Plant Response to Sulfur Deficit	Tarnowski, L. et al.	Cells	2020	10.3390/cells9030669
The Role of Brachypodium distachyon Wall-Associated Kinases (WAKs) in Cell Expansion and Stress Responses	Wu, X. et al.	Cells	2020	10.3390/cells9112478
Micro-scale interactions between Arabidopsis root hairs and soil particles influence soil erosion	De, FALSEFALSE et al.	Commun Biol	2020	10.1038/s42003-020-0886-4
The Mechanosensitive Ion Channel MSL10 Potentiates Responses to Cell Swelling in Arabidopsis Seedlings	Basu, D. et al.	Curr Biol	2020	10.1016/j.cub.2020.05.015
Phylogenetic and Transcription Analysis of Hibiscus hamabo Sieb. et Zucc. WRKY Transcription Factors	Wang, Z. et al.	DNA Cell Biol	2020	10.1089/dna.2019.5254
Impacts of surface chemistry of functional carbon nanodots on the plant growth	Chen, Q. et al.	Ecotoxicol Environ Saf	2020	10.1016/j.ecoenv.2020.111220
Enhanced bioaccumulation efficiency and tolerance for Cd (Ⅱ) in Arabidopsis thaliana by amphoteric nitrogen-doped carbon dots	Chen, Q. et al.	Ecotoxicol Environ Saf	2020	10.1016/j.ecoenv.2019.110108
Strontium stress disrupts miRNA biogenesis by reducing HYL1 protein levels in Arabidopsis	Pyo, Y. et al.	Ecotoxicol Environ Saf	2020	10.1016/j.ecoenv.2020.111056
Metabolism of mono-(2-ethylhexyl) phthalate in Arabidopsis thaliana: Exploration of metabolic pathways by deuterium labeling	Cheng, Z. et al.	Environ Pollut	2020	10.1016/j.envpol.2020.114886
Discovery of novel potential plant growth regulators from Corydalis mucronifera	Zhang, J. et al.	Fitoterapia	2020	10.1016/j.fitote.2020.104776
Genetic elucidation of hydrogen signaling in plant osmotic tolerance and stomatal closure via hydrogen sulfide	Zhang, Y. et al.	Free Radic Biol Med	2020	10.1016/j.freeradbiomed.2020.09.021
Spatial Nano-Morphology of the Prolamellar Body in Etiolated Arabidopsis thaliana Plants With Disturbed Pigment and Polyprenol Composition	Bykowski, M. et al.	Front Cell Dev Biol	2020	10.3389/fcell.2020.586628
Similarities and Differences of Photosynthesis Establishment Related mRNAs and Novel lncRNAs in Early Seedlings (Coleoptile/Cotyledon vs. True Leaf) of Rice and Arabidopsis	Shi, Y. et al.	Front Genet	2020	10.3389/fgene.2020.565006
Long-Chain Hydrocarbons (C21, C24, and C31) Released by Bacillus sp. MH778713 Break Dormancy of Mesquite Seeds Subjected to Chromium Stress	Ramírez, V. et al.	Front Microbiol	2020	10.3389/fmicb.2020.00741
Single Nucleotide Mutagenesis of the TaCHLI Gene Suppressed Chlorophyll and Fatty Acid Biosynthesis in Common Wheat Seedlings	Wang, C. et al.	Front Plant Sci	2020	10.3389/fpls.2020.00097
Corrigendum: The Arabidopsis ATP-BINDING CASSETTE Transporter ABCB21 Regulates Auxin Levels in Cotyledons, the Root Pericycle, and Leaves	Jenness, M.-K. et al.	Front Plant Sci	2020	10.3389/fpls.2020.00351
Expression Landscape of circRNAs in Arabidopsis thaliana Seedlings and Adult Tissues	Philips, A. et al.	Front Plant Sci	2020	10.3389/fpls.2020.576581
Ribosomal Protein RPL10A Contributes to Early Plant Development and Abscisic Acid-Dependent Responses in Arabidopsis	Ramos, R.-S. et al.	Front Plant Sci	2020	10.3389/fpls.2020.582353
Transcriptional Regulation of Iron Distribution in Seeds: A Perspective	Roschzttardtz, H. et al.	Front Plant Sci	2020	10.3389/fpls.2020.00725
ZmCCA1a on Chromosome 10 of?Maize Delays Flowering of?Arabidopsis thaliana	Shi, Y. et al.	Front Plant Sci	2020	10.3389/fpls.2020.00078
Deregulated High Affinity Copper Transport Alters Iron Homeostasis in Arabidopsis	Perea-García, A. et al.	Front Plant Sci	2020	10.3389/fpls.2020.01106
Plant-Growth Promoting Bacillus oryzicola YC7007 Modulates Stress-Response Gene Expression and Provides Protection From Salt Stress	Baek, D. et al.	Front Plant Sci	2020	10.3389/fpls.2019.01646
Cyanobacteria-Derived Proline Increases Stress Tolerance in Arabidopsis thaliana Root Hairs by Suppressing Programmed Cell Death	Chua, A. et al.	Front Plant Sci	2020	10.3389/fpls.2020.490075
Excess Pyrophosphate Restrains Pavement Cell Morphogenesis and Alters Organ Flatness in Arabidopsis thaliana	Gunji, S. et al.	Front Plant Sci	2020	10.3389/fpls.2020.00031
TaRPM1 Positively Regulates Wheat High-Temperature Seedling-Plant Resistance to Puccinia striiformis f. sp. tritici	Wang, J. et al.	Front Plant Sci	2020	10.3389/fpls.2019.01679
Over-Expression of a 14-3-3 Protein From Foxtail Millet Improves Plant Tolerance to Salinity Stress in Arabidopsis thaliana	Liu, J. et al.	Front Plant Sci	2020	10.3389/fpls.2020.00449
Kin Recognition in the Parasitic Plant Triphysaria versicolor Is Mediated Through Root Exudates	Wang, Y. et al.	Front Plant Sci	2020	10.3389/fpls.2020.560682
Histone Demethylases Coordinate the Antagonistic Interaction Between Abscisic Acid and Brassinosteroid Signaling in Arabidopsis	Wu, J. et al.	Front Plant Sci	2020	10.3389/fpls.2020.596835
A Conditional Mutation in SCD1 Reveals Linkage Between PIN Protein Trafficking, Auxin Transport, Gravitropism, and Lateral Root Initiation	Gibson, C.-L. et al.	Front Plant Sci	2020	10.3389/fpls.2020.00910
Unearthing the Plant Growth-Promoting Traits of Bacillus megaterium RmBm31, an Endophytic Bacterium Isolated From Root Nodules of Retama monosperma	Dahmani, M.-A. et al.	Front Plant Sci	2020	10.3389/fpls.2020.00124
Regulation of Early Plant Development by Red and Blue Light: A Comparative Analysis Between Arabidopsis thaliana and Solanum lycopersicum	Spaninks, K. et al.	Front Plant Sci	2020	10.3389/fpls.2020.599982
PDM4, a Pentatricopeptide Repeat Protein, Affects Chloroplast Gene Expression and Chloroplast Development in Arabidopsis thaliana	Wang, X. et al.	Front Plant Sci	2020	10.3389/fpls.2020.01198
Phospholipid:Diacylglycerol Acyltransferase1 Overexpression Delays Senescence and Enhances Post-heat and Cold Exposure Fitness	Demski, K. et al.	Front Plant Sci	2020	10.3389/fpls.2020.611897
Cellular Base of Mint Allelopathy: Menthone Affects Plant Microtubules	Sarheed, M.-M. et al.	Front Plant Sci	2020	10.3389/fpls.2020.546345
Dissection of Root Transcriptional Responses to Low pH, Aluminum Toxicity and Iron Excess Under Pi-Limiting Conditions in Arabidopsis Wild-Type and stop1 Seedlings	Ojeda-Rivera, J.-O. et al.	Front Plant Sci	2020	10.3389/fpls.2020.01200
Overexpression of β-Ketoacyl-CoA Synthase From Vitis vinifera L. Improves Salt Tolerance in Arabidopsis thaliana	Yang, Z. et al.	Front Plant Sci	2020	10.3389/fpls.2020.564385
Root Skewing-Associated Genes Impact the Spaceflight Response of Arabidopsis thaliana	Califar, B. et al.	Front Plant Sci	2020	10.3389/fpls.2020.00239
Functional Imaging of Microbial Interactions With Tree Roots Using a Microfluidics Setup	Noirot-Gros, M.-F. et al.	Front Plant Sci	2020	10.3389/fpls.2020.00408
Identification of CCCH Zinc Finger Proteins Family in Moso Bamboo (Phyllostachys edulis), and PeC3H74 Confers Drought Tolerance to Transgenic Plants	Chen, F. et al.	Front Plant Sci	2020	10.3389/fpls.2020.579255
Exogenous Nitro-Oleic Acid Treatment Inhibits Primary Root Growth by Reducing the Mitosis in the Meristem in Arabidopsis thaliana	Di, FALSEFALSE et al.	Front Plant Sci	2020	10.3389/fpls.2020.01059
Improved Yield and Photosynthate Partitioning in AVP1 Expressing Wheat (Triticum aestivum) Plants	Regmi, K.-C. et al.	Front Plant Sci	2020	10.3389/fpls.2020.00273
The Apocarotenoid Zaxinone Is a Positive Regulator of Strigolactone and Abscisic Acid Biosynthesis in Arabidopsis Roots	Ablazov, A. et al.	Front Plant Sci	2020	10.3389/fpls.2020.00578
Ectopic expression of a R2R3 MYB transcription factor of dove tree (Davidia involucrata) aggravates seed abortion in Arabidopsis thaliana	Li, J. et al.	Funct Plant Biol	2020	10.1071/FP19317
UvHrip1, an effector secreted by Ustilaginoidea virens, suppresses basal defense and promotes disease development in Arabidopsis thaliana	Li, S. et al.	Gene	2020	10.1016/j.gene.2020.144776
Transcriptome-Wide Identification of?WRKY Transcription Factors and?Their Expression Profiles under Different Types of Biological and Abiotic Stress in?Pinus massoniana Lamb	Yao, S. et al.	Genes (Basel)	2020	10.3390/genes11111386
The effect of zebularine on the heat-activated retrotransposon ONSEN in Arabidopsis thaliana and Vigna angularis	Boonjing, P. et al.	Genes Genet Syst	2020	10.1266/ggs.19-00046
Genome-wide analysis of brassinosteroid responsive small RNAs in Arabidopsis thaliana	Park, S.-Y. et al.	Genes Genomics	2020	10.1007/s13258-020-00964-2
14-3-3 proteins contribute to leaf and root development via brassinosteroid insensitive 1 in Arabidopsis thaliana	Lee, J.-H. et al.	Genes Genomics	2020	10.1007/s13258-019-00909-4
Molecular characterization of Arabidopsis thaliana LSH1 and LSH2 genes	Lee, M. et al.	Genes Genomics	2020	10.1007/s13258-020-00985-x
POLTERGEIST and POLTERGEIST-LIKE1 are essential for the maintenance of post-embryonic shoot and root apical meristems as revealed by a partial loss-of-function mutant allele of pll1 in Arabidopsis	Song, S.-K. et al.	Genes Genomics	2020	10.1007/s13258-019-00894-8
YUCCA4 overexpression modulates auxin biosynthesis and transport and influences plant growth and development via crosstalk with abscisic acid in Arabidopsis thaliana	Munguía-Rodríguez, A.-G. et al.	Genet Mol Biol	2020	10.1590/1678-4685-GMB-2019-0221
Perception of unrelated microbe-associated molecular patterns triggers conserved yet variable physiological and transcriptional changes in Brassica rapa ssp. pekinensis	Kim, W. et al.	Hortic Res	2020	10.1038/s41438-020-00410-0
The Arabidopsis RLCK VI_A2 Kinase Controls Seedling and Plant Growth in Parallel with Gibberellin	Valkai, I. et al.	Int J Mol Sci	2020	10.3390/ijms21197266
Quantitative Proteomic Analysis of ER Stress Response Reveals both Common and Specific Features in Two Contrasting Ecotypes of Arabidopsis thaliana	Lyu, Y.-S. et al.	Int J Mol Sci	2020	10.3390/ijms21249741
FRUITFULL Is a Repressor of Apical Hook Opening in Arabidopsis thaliana	Führer, M. et al.	Int J Mol Sci	2020	10.3390/ijms21176438
Functional Characterization of a Putative RNA Demethylase ALKBH6 in Arabidopsis Growth and Abiotic Stress Responses	Huong, T.-T. et al.	Int J Mol Sci	2020	10.3390/ijms21186707
Cell Type-Specific Imaging of Calcium Signaling in Arabidopsis thaliana Seedling Roots Using GCaMP3	Krogman, W. et al.	Int J Mol Sci	2020	10.3390/ijms21176385
The Anaerobic Product Ethanol Promotes Autophagy-Dependent Submergence Tolerance in Arabidopsis	Yuan, L.-B. et al.	Int J Mol Sci	2020	10.3390/ijms21197361
LPIAT, a lyso-Phosphatidylinositol Acyltransferase, Modulates Seed Germination in Arabidopsis thaliana through PIP Signalling Pathways and is Involved in Hyperosmotic Response	Coulon, D. et al.	Int J Mol Sci	2020	10.3390/ijms21051654
BrmiR828 Targets BrPAP1, BrMYB82, and BrTAS4 Involved in the Light Induced Anthocyanin Biosynthetic Pathway in Brassica rapa	Zhou, B. et al.	Int J Mol Sci	2020	10.3390/ijms21124326
Genome Mining and Evaluation of the Biocontrol Potential of Pseudomonas fluorescens BRZ63, a New Endophyte of Oilseed Rape (Brassica napus L.) against Fungal Pathogens	Chlebek, D. et al.	Int J Mol Sci	2020	10.3390/ijms21228740
Dynamics and Endocytosis of Flot1 in Arabidopsis Require CPI1 Function	Cao, Y. et al.	Int J Mol Sci	2020	10.3390/ijms21051552
S-Nitroso-Proteome Revealed in Stomatal Guard Cell Response to Flg22	Lawrence, S.-R. et al.	Int J Mol Sci	2020	10.3390/ijms21051688
Compensation of Mutation in Arabidopsis glutathione transferase (AtGSTU) Genes under Control or Salt Stress Conditions	Horváth, E. et al.	Int J Mol Sci	2020	10.3390/ijms21072349
A Novel R2R3-MYB Transcription Factor PqMYB4 Inhibited Anthocyanin Biosynthesis in Paeonia qiui	Huo, D. et al.	Int J Mol Sci	2020	10.3390/ijms21165878
Cloning and Functional Characterization of Dihydroflavonol 4-Reductase Gene Involved in Anthocyanin Biosynthesis of Chrysanthemum	Lim, S.-H. et al.	Int J Mol Sci	2020	10.3390/ijms21217960
Genome-Wide Identification and Characterization of Actin-Depolymerizing Factor (ADF) Family Genes and Expression Analysis of Responses to Various Stresses in Zea Mays L	Huang, J. et al.	Int J Mol Sci	2020	10.3390/ijms21051751
Danger-Associated Peptide Regulates Root Immune Responses and Root Growth by Affecting ROS Formation in Arabidopsis	Jing, Y. et al.	Int J Mol Sci	2020	10.3390/ijms21134590
Effects of Trichoderma asperellum and its siderophores on endogenous auxin in Arabidopsis thaliana under iron-deficiency stress	Zhao, L. et al.	Int Microbiol	2020	10.1007/s10123-020-00122-4
Ethylene signaling in plants	Binder, FALSEFALSE et al.	J Biol Chem	2020	10.1074/jbc.REV120.010854
The progeny of Chernobyl Arabidopsis thaliana plants does not exhibit changes in morphometric parameters and cellular antioxidant defence system of shoots	Morozova, V. et al.	J Environ Radioact	2020	10.1016/j.jenvrad.2019.106076
Root cap size and shape influence responses to the physical strength of the growth medium in Arabidopsis thaliana primary roots	Roué, J. et al.	J Exp Bot	2020	10.1093/jxb/erz418
PLATZ2 negatively regulates salt tolerance in Arabidopsis seedlings by directly suppressing the expression of the CBL4/SOS3 and CBL10/SCaBP8 genes	Liu, S. et al.	J Exp Bot	2020	10.1093/jxb/eraa259
Submergence stress-induced hypocotyl elongation through ethylene signaling-mediated regulation of cortical microtubules in Arabidopsis	Wang, X. et al.	J Exp Bot	2020	10.1093/jxb/erz453
Arabidopsis exoribonuclease USB1 interacts with the PPR-domain protein SOAR1 to negatively regulate abscisic acid signaling	Ma, Y. et al.	J Exp Bot	2020	10.1093/jxb/eraa315
Abiotic stress-mediated modulation of the chromatin landscape in Arabidopsis thaliana	Raxwal, V.-K. et al.	J Exp Bot	2020	10.1093/jxb/eraa286
TOR mediates the autophagy response to altered nucleotide homeostasis in an RNase mutant	Kazibwe, Z. et al.	J Exp Bot	2020	10.1093/jxb/eraa410
The nuclear envelope protein KAKU4 determines the migration order of the vegetative nucleus and sperm cells in pollen tubes	Goto, C. et al.	J Exp Bot	2020	10.1093/jxb/eraa367
Beneficial rhizobacteria Pseudomonas simiae WCS417 induce major transcriptional changes in plant sugar transport	Desrut, A. et al.	J Exp Bot	2020	10.1093/jxb/eraa396
Vacuolar sucrose homeostasis is critical for plant development, seed properties, and night-time survival in Arabidopsis	Vu, D.-P. et al.	J Exp Bot	2020	10.1093/jxb/eraa205
Identification of client iron-sulfur proteins of the chloroplastic NFU2 transfer protein in Arabidopsis thaliana	Berger, N. et al.	J Exp Bot	2020	10.1093/jxb/eraa166
A polyclonal antibody against a recombinantly expressed Triticum aestivum RHT-D1A protein	Smekenov, I. et al.	J Genet Eng Biotechnol	2020	10.1186/s43141-020-00072-4
Studies on the performance of bentonite and its composite as phosphate adsorbent and phosphate supplementation for plant	Angkawijaya, A.-E. et al.	J Hazard Mater	2020	10.1016/j.jhazmat.2020.123130
Cryptochrome-mediated hypocotyl phototropism was regulated antagonistically by gibberellic acid and sucrose in Arabidopsis	Zhao, Q.-P. et al.	J Integr Plant Biol	2020	10.1111/jipb.12813
Reactive oxygen species regulate auxin levels to mediate adventitious root induction in Arabidopsis hypocotyl cuttings	Huang, A. et al.	J Integr Plant Biol	2020	10.1111/jipb.12870
Phosphorylation at Ser28 stabilizes the Arabidopsis nitrate transporter NRT2.1 in response to nitrate limitation	Zou, X. et al.	J Integr Plant Biol	2020	10.1111/jipb.12858
Bioactive seco-Sativene Sesquiterpenoids from an Artemisia desertorum Endophytic Fungus, Cochliobolus sativus	Li, Y.-Y. et al.	J Nat Prod	2020	10.1021/acs.jnatprod.9b01148
Identification and characterization of Arabidopsis thaliana mitochondrial F(1)F(0)-ATPase inhibitor factor 1	Chen, C. et al.	J Plant Physiol	2020	10.1016/j.jplph.2020.153264
A Leymus chinensis histidine-rich Ca(2+)-binding protein binds Ca(2+)/Zn(2+) and suppresses abscisic acid signaling in Arabidopsis	Yang, J. et al.	J Plant Physiol	2020	10.1016/j.jplph.2020.153209
Bacillus subtilis strain L1 promotes nitrate reductase activity in Arabidopsis and elicits enhanced growth performance in Arabidopsis, lettuce, and wheat	Lee, S. et al.	J Plant Res	2020	10.1007/s10265-019-01160-4
Alleviation of osmotic stress by H(2)S is related to regulated PLDα1 and suppressed ROS in Arabidopsis thaliana	Zhao, M. et al.	J Plant Res	2020	10.1007/s10265-020-01182-3
Excess sterols disrupt plant cellular activity by inducing stress-responsive gene expression	Shimada, T.-L. et al.	J Plant Res	2020	10.1007/s10265-020-01181-4
Vegetative and reproductive growth of Arabidopsis under microgravity conditions in space	Karahara, I. et al.	J Plant Res	2020	10.1007/s10265-020-01200-4
Examining a synchrotron-based approach for in situ analyses of Al speciation in plant roots	Li, Z. et al.	J Synchrotron Radiat	2020	10.1107/S1600577519014395
Extraction and Quantification of Soluble, Radiolabeled Inositol Polyphosphates from Different Plant Species using SAX-HPLC	Gaugler, P. et al.	J Vis Exp	2020	10.3791/61495
Stem cell ageing of the root apical meristem of Arabidopsis thaliana	Wein, A. et al.	Mech Ageing Dev	2020	10.1016/j.mad.2020.111313
MAGIC: Live imaging of cellular division in plant seedlings using lightsheet microscopy	Madison, I. et al.	Methods Cell Biol	2020	10.1016/bs.mcb.2020.04.004
Imaging the delivery and behavior of cellulose synthases in Arabidopsis thaliana using confocal microscopy	Duncombe, S.-G. et al.	Methods Cell Biol	2020	10.1016/bs.mcb.2020.04.005
Studying cell wall mechanics using an automated confocal micro-extensometer	Bonfanti, A. et al.	Methods Cell Biol	2020	10.1016/bs.mcb.2020.04.001
Rapid Assessment of Cell Wall Polymer Distribution and Surface Topology of Arabidopsis Seedlings	Tierney, M.-L. et al.	Methods Mol Biol	2020	10.1007/978-1-0716-0621-6_17
Detection of Phosphorylation on Immunoprecipitates from Total Protein Extracts of Arabidopsis thaliana Seedlings	Vogel, K. et al.	Methods Mol Biol	2020	10.1007/978-1-0716-0767-1_14
Analyzing Subcellular Reorganization During Early Arabidopsis Embryogenesis Using Fluorescent Markers	Liao, C.-Y. et al.	Methods Mol Biol	2020	10.1007/978-1-0716-0342-0_5
Light Gradient-Based Screening of Arabidopsis thaliana on a 384-Well Type Plant Array Chip	Park, Y.-H. et al.	Micromachines (Basel)	2020	10.3390/mi11020191
Light Triggers the miRNA-Biogenetic Inconsistency for De-etiolated Seedling Survivability in Arabidopsis thaliana	Choi, S.-W. et al.	Mol Plant	2020	10.1016/j.molp.2019.10.011
The Features and Regulation of Co-transcriptional Splicing in Arabidopsis	Zhu, D. et al.	Mol Plant	2020	10.1016/j.molp.2019.11.004
A Kinase-Phosphatase-Transcription Factor Module Regulates Adventitious Root Emergence in Arabidopsis Root-Hypocotyl Junctions	Bai, Z. et al.	Mol Plant	2020	10.1016/j.molp.2020.06.002
A High-Throughput, Seedling Screen for Plant Immunity	Martel, A. et al.	Mol Plant Microbe Interact	2020	10.1094/MPMI-10-19-0295-TA
Sec-Delivered Effector 1 (SDE1) of 'Candidatus Liberibacter asiaticus' Promotes Citrus Huanglongbing	Clark, K.-J. et al.	Mol Plant Microbe Interact	2020	10.1094/MPMI-05-20-0123-R
Inositol hexakisphosphate biosynthesis underpins PAMP-triggered immunity to Pseudomonas syringae pv. tomato in Arabidopsis thaliana but is dispensable for establishment of systemic acquired resistance	Poon, FALSEFALSE et al.	Mol Plant Pathol	2020	10.1111/mpp.12902
The fungal subtilase AsES elicits a PTI-like defence response in Arabidopsis thaliana plants independently of its enzymatic activity	Caro, FALSEFALSE et al.	Mol Plant Pathol	2020	10.1111/mpp.12881
In planta study of photosynthesis and photorespiration using NADPH and NADH/NAD(+) fluorescent protein sensors	Lim, S.-L. et al.	Nat Commun	2020	10.1038/s41467-020-17056-0
Synergy between the anthocyanin and RDR6/SGS3/DCL4 siRNA pathways expose hidden features of Arabidopsis carbon metabolism	Jiang, N. et al.	Nat Commun	2020	10.1038/s41467-020-16289-3
Divergent receptor proteins confer responses to different karrikins in two ephemeral weeds	Sun, Y.-K. et al.	Nat Commun	2020	10.1038/s41467-020-14991-w
Differentially charged nanoplastics demonstrate distinct accumulation in Arabidopsis thaliana	Sun, X.-D. et al.	Nat Nanotechnol	2020	10.1038/s41565-020-0707-4
Trait analysis reveals DOG1 determines initial depth of seed dormancy, but not changes during dormancy cycling that result in seedling emergence timing	Footitt, S. et al.	New Phytol	2020	10.1111/nph.16081
PHYTOCHROME INTERACTING FACTOR 7 is important for early responses to elevated temperature in Arabidopsis seedlings	Fiorucci, A.-S. et al.	New Phytol	2020	10.1111/nph.16316
Photoexcited CRY1 and phyB interact directly with ARF6 and ARF8 to regulate their DNA-binding activity and auxin-induced hypocotyl elongation in Arabidopsis	Mao, Z. et al.	New Phytol	2020	10.1111/nph.16194
PIFs coordinate shade avoidance by inhibiting auxin repressor ARF18 and metabolic regulator QQS	Jia, Y. et al.	New Phytol	2020	10.1111/nph.16732
Lack of FIBRILLIN6 in Arabidopsis thaliana affects light acclimation and sulfate metabolism	Lee, K. et al.	New Phytol	2020	10.1111/nph.16246
A dynamic model of UVR8 photoreceptor signalling in UV-B-acclimated Arabidopsis	Liao, X. et al.	New Phytol	2020	10.1111/nph.16581
Tenuazonic acid from Stemphylium loti inhibits the plant plasma membrane H(+) -ATPase by a mechanism involving the C-terminal regulatory domain	Bj?rk, P.-K. et al.	New Phytol	2020	10.1111/nph.16398
Osmotic stress inhibits leaf growth of Arabidopsis thaliana by enhancing ARF-mediated auxin responses	Kalve, S. et al.	New Phytol	2020	10.1111/nph.16490
Abscisic acid positively regulates l-arabinose metabolism to inhibit seed germination through ABSCISIC ACID INSENSITIVE4-mediated transcriptional promotions of MUR4 in Arabidopsis thaliana	Yan, J. et al.	New Phytol	2020	10.1111/nph.16149
The Arabidopsis Hypoxia Inducible AtR8 Long Non-Coding RNA also Contributes to Plant Defense and Root Elongation Coordinating with WRKY Genes under Low Levels of Salicylic Acid	Li, S. et al.	Noncoding RNA	2020	10.3390/ncrna6010008
New insights into Arabidopsis transcriptome complexity revealed by direct sequencing of native RNAs	Zhang, S. et al.	Nucleic Acids Res	2020	10.1093/nar/gkaa588
Arabidopsis thaliana exudates induce growth and proteomic changes in Gluconacetobacter diazotrophicus	Dos, FALSEFALSE et al.	PeerJ	2020	10.7717/peerj.9600
Retrograde signals from mitochondria reprogramme skoto-morphogenesis in Arabidopsis thaliana via alternative oxidase 1a	Merendino, L. et al.	Philos Trans R Soc Lond B Biol Sci	2020	10.1098/rstb.2019.0567
Joint inhibition of mitochondrial complex IV and alternative oxidase by genetic or chemical means represses chloroplast transcription in Arabidopsis	Adamowicz-Skrzypkowska, A. et al.	Philos Trans R Soc Lond B Biol Sci	2020	10.1098/rstb.2019.0409
The photoperiodic response of hypocotyl elongation involves regulation of CDF1 and CDF5 activity	Martín, G. et al.	Physiol Plant	2020	10.1111/ppl.13119
Phytochrome-imposed inhibition of PIF7 activity shapes photoperiodic growth in Arabidopsis together with PIF1, 3, 4 and 5	Leivar, P. et al.	Physiol Plant	2020	10.1111/ppl.13123
Antimicrobial solid media for screening non-sterile Arabidopsis thaliana seeds	Behrendorff, FALSEFALSE et al.	Physiol Plant	2020	10.1111/ppl.13079
The WRKY6 transcription factor affects seed oil accumulation and alters fatty acid compositions in Arabidopsis thaliana	Song, G. et al.	Physiol Plant	2020	10.1111/ppl.13082
Bacterial Community Members Increase Bacillus subtilis Maintenance on the Roots of Arabidopsis thaliana	Eckshtain-Levi, N. et al.	Phytobiomes J	2020	10.1094/pbiomes-02-20-0019-r
Peltate glandular trichomes of Colquhounia vestita harbor diterpenoid acids that contribute to plant adaptation to UV radiation and cold stresses	Tang, T. et al.	Phytochemistry	2020	10.1016/j.phytochem.2020.112285
Influence of osmotic condition on secondary cell wall formation of xylem vessel cells induced by the master transcription factor VND7	Kunieda, T. et al.	Plant Biotechnol (Tokyo)	2020	10.5511/plantbiotechnology.20.1127a
In situ measurement of cell stiffness of Arabidopsis roots growing on a glass micropillar support by atomic force microscopy	Akita, E. et al.	Plant Biotechnol (Tokyo)	2020	10.5511/plantbiotechnology.20.1016a
Strigolactone and Karrikin Signaling Pathways Elicit Ubiquitination and Proteolysis of SMXL2 to Regulate Hypocotyl Elongation in Arabidopsis	Wang, L. et al.	Plant Cell	2020	10.1105/tpc.20.00140
Light Activates the Translational Regulatory Kinase GCN2 via Reactive Oxygen Species Emanating from the Chloroplast	Lokdarshi, A. et al.	Plant Cell	2020	10.1105/tpc.19.00751
SAUR17 and SAUR50 Differentially Regulate PP2C-D1 during Apical Hook Development and Cotyledon Opening in Arabidopsis	Wang, J. et al.	Plant Cell	2020	10.1105/tpc.20.00283
In Vivo NADH/NAD(+) Biosensing Reveals the Dynamics of Cytosolic Redox Metabolism in Plants	Steinbeck, J. et al.	Plant Cell	2020	10.1105/tpc.20.00241
Salicylic Acid Suppresses Apical Hook Formation via NPR1-Mediated Repression of EIN3 and EIL1 in Arabidopsis	Huang, P. et al.	Plant Cell	2020	10.1105/tpc.19.00658
Unregulated Sphingolipid Biosynthesis in Gene-Edited Arabidopsis ORM Mutants Results in Nonviable Seeds with Strongly Reduced Oil Content	Gonzalez-Solis, A. et al.	Plant Cell	2020	10.1105/tpc.20.00015
The Arabidopsis Nodulin Homeobox Factor AtNDX Interacts with AtRING1A/B and Negatively Regulates Abscisic Acid Signaling	Zhu, Y. et al.	Plant Cell	2020	10.1105/tpc.19.00604
A Kinase and a Glycosylase Catabolize Pseudouridine in the Peroxisome to Prevent Toxic Pseudouridine Monophosphate Accumulation	Chen, M. et al.	Plant Cell	2020	10.1105/tpc.19.00639
MYB30 Is a Key Negative Regulator of Arabidopsis Photomorphogenic Development That Promotes PIF4 and PIF5 Protein Accumulation in the Light	Yan, Y. et al.	Plant Cell	2020	10.1105/tpc.19.00645
Metabolic Labeling of RNAs Uncovers Hidden Features and Dynamics of the Arabidopsis Transcriptome	Szabo, E.-X. et al.	Plant Cell	2020	10.1105/tpc.19.00214
COR27 and COR28 Are Novel Regulators of the COP1-HY5 Regulatory Hub and Photomorphogenesis in Arabidopsis	Li, X. et al.	Plant Cell	2020	10.1105/tpc.20.00195
PHYTOCHROME INTERACTING FACTOR8 Inhibits Phytochrome A-Mediated Far-Red Light Responses in Arabidopsis	Oh, J. et al.	Plant Cell	2020	10.1105/tpc.19.00515
Mutations in the Pectin Methyltransferase QUASIMODO2 Influence Cellulose Biosynthesis and Wall Integrity in Arabidopsis	Du, J. et al.	Plant Cell	2020	10.1105/tpc.20.00252
Covalent Self-Labeling of Tagged Proteins with Chemical Fluorescent Dyes in BY-2 Cells and Arabidopsis Seedlings	Iwatate, R.-J. et al.	Plant Cell	2020	10.1105/tpc.20.00439
Biochemical and Genetic Analysis Identify CSLD3 as a beta-1,4-Glucan Synthase That Functions during Plant Cell Wall Synthesis	Yang, J. et al.	Plant Cell	2020	10.1105/tpc.19.00637
Calcium Binding by Arabinogalactan Polysaccharides Is Important for Normal Plant Development	Lopez-Hernandez, F. et al.	Plant Cell	2020	10.1105/tpc.20.00027
Structure-Function Analysis of SMAX1 Reveals Domains That Mediate Its Karrikin-Induced Proteolysis and Interaction with the Receptor KAI2	Khosla, A. et al.	Plant Cell	2020	10.1105/tpc.19.00752
A multidrug and toxic compound extrusion (MATE) transporter modulates auxin levels in root to regulate root development and promotes aluminium tolerance	Upadhyay, N. et al.	Plant Cell Environ	2020	10.1111/pce.13658
Shade avoidance responses become more aggressive in warm environments	Romero-Montepaone, S. et al.	Plant Cell Environ	2020	10.1111/pce.13720
Protein lysine methylation contributes to modulating the response of sensitive and tolerant Arabidopsis species to cadmium stress	Serre, FALSEFALSE et al.	Plant Cell Environ	2020	10.1111/pce.13692
Redox-Responsive Transcription Factor 1 (RRFT1) Is Involved in Extracellular ATP-Regulated Arabidopsis thaliana Seedling Growth	Zhu, R. et al.	Plant Cell Physiol	2020	10.1093/pcp/pcaa014
Manganese Treatment Alleviates Zinc Deficiency Symptoms in Arabidopsis Seedlings	Nakayama, S. et al.	Plant Cell Physiol	2020	10.1093/pcp/pcaa094
Interactive Effects of Light Quality and Temperature on Arabidopsis Growth and Immunity	Liu, X. et al.	Plant Cell Physiol	2020	10.1093/pcp/pcaa020
The Proline-Rich Family Protein EXTENSIN33 Is Required for Etiolated Arabidopsis thaliana Hypocotyl Growth	Zdanio, M. et al.	Plant Cell Physiol	2020	10.1093/pcp/pcaa049
Downregulation of a Mitochondrial NAD+ Transporter (NDT2) Alters Seed Production and Germination in Arabidopsis	Feitosa-Araujo, E. et al.	Plant Cell Physiol	2020	10.1093/pcp/pcaa017
Mitochondrial Pentatricopeptide Repeat Protein, EMB2794, Plays a Pivotal Role in NADH Dehydrogenase Subunit nad2 mRNA Maturation in Arabidopsis thaliana	Marchetti, F. et al.	Plant Cell Physiol	2020	10.1093/pcp/pcaa028
Non-intrinsic ATP-binding cassette proteins ABCI19, ABCI20 and ABCI21 modulate cytokinin response at the endoplasmic reticulum in Arabidopsis thaliana	Kim, A. et al.	Plant Cell Rep	2020	10.1007/s00299-019-02503-0
Seed-specific down-regulation of Arabidopsis CELLULOSE SYNTHASE 1 or 9 reduces seed cellulose content and differentially affects carbon partitioning	Jayawardhane, K.-N. et al.	Plant Cell Rep	2020	10.1007/s00299-020-02541-z
Lipophilic signals lead to organ-specific gene expression changes in Arabidopsis seedlings	Cannon, A.-E. et al.	Plant Direct	2020	10.1002/pld3.242
CONSTITUTIVELY PHOTOMORPHOGENIC1 promotes ABA-mediated inhibition of post-germination seedling establishment	Yadukrishnan, P. et al.	Plant J	2020	10.1111/tpj.14844
A COP1-PIF-HEC regulatory module fine-tunes photomorphogenesis in Arabidopsis	Kathare, P.-K. et al.	Plant J	2020	10.1111/tpj.14908
GUN1 influences the accumulation of NEP-dependent transcripts and chloroplast protein import in Arabidopsis cotyledons upon perturbation of chloroplast protein homeostasis	Tadini, L. et al.	Plant J	2020	10.1111/tpj.14585
Evidence for multiple receptors mediating RALF-triggered Ca(2+) signaling and proton pump inhibition	Gjetting, S.-K. et al.	Plant J	2020	10.1111/tpj.14935
AtHsc70-1 negatively regulates the basal heat tolerance in Arabidopsis thaliana through affecting the activity of HsfAs and Hsp101	Tiwari, L.-D. et al.	Plant J	2020	10.1111/tpj.14883
AtPER1 enhances primary seed dormancy and reduces seed germination by suppressing the ABA catabolism and GA biosynthesis in Arabidopsis seeds	Chen, H. et al.	Plant J	2020	10.1111/tpj.14542
Degradation of the transcription factors PIF4 and PIF5 under UV-B promotes UVR8-mediated inhibition of hypocotyl growth in Arabidopsis	Tavridou, E. et al.	Plant J	2020	10.1111/tpj.14556
Photoperiod sensing of the circadian clock is controlled by EARLY FLOWERING 3 and GIGANTEA	Anwer, M.-U. et al.	Plant J	2020	10.1111/tpj.14604
Phytochrome A inhibits shade avoidance responses under strong shade through repressing the brassinosteroid pathway in Arabidopsis	Song, B. et al.	Plant J	2020	10.1111/tpj.15018
JAZ4 is involved in plant defense, growth, and development in Arabidopsis	Oblessuc, P.-R. et al.	Plant J	2020	10.1111/tpj.14548
Dual function of HYPONASTIC LEAVES 1 during early skotomorphogenic growth in Arabidopsis	Sacnun, J.-M. et al.	Plant J	2020	10.1111/tpj.14681
A mutation in the essential and widely conserved DAMAGED DNA BINDING1-Cullin4 ASSOCIATED FACTOR gene OZS3 causes hypersensitivity to zinc excess, cold and UV stress in Arabidopsis thaliana	Weber, M. et al.	Plant J	2020	10.1111/tpj.14779
Direct and indirect targets of the arabidopsis seed transcription factor ABSCISIC ACID INSENSITIVE3	Tian, R. et al.	Plant J	2020	10.1111/tpj.14854
Activation tagging identifies Arabidopsis transcription factor AtMYB68 for heat and drought tolerance at yield determining reproductive stages	Deng, M. et al.	Plant J	2020	10.1111/tpj.15019
The plant beneficial rhizobacterium Achromobacter sp. 5B1 influences root development through auxin signaling and redistribution	Jiménez-Vázquez, K.-R. et al.	Plant J	2020	10.1111/tpj.14853
Ultra-high α-linolenic acid accumulating developmental defective embryo was rescued by lysophosphatidic acid acyltransferase 2	Yin, Y. et al.	Plant J	2020	10.1111/tpj.14889
Expression of a dominant-negative AtNEET-H89C protein disrupts iron-sulfur metabolism and iron homeostasis in Arabidopsis	Zandalinas, S.-I. et al.	Plant J	2020	10.1111/tpj.14581
Changes in intracellular NAD status affect stomatal development in an abscisic acid-dependent manner	Feitosa-Araujo, E. et al.	Plant J	2020	10.1111/tpj.15000
Loss of function of Arabidopsis NADP-malic enzyme 1 results in enhanced tolerance to aluminum stress	Badia, M.-B. et al.	Plant J	2020	10.1111/tpj.14571
Development of a novel and rapid phenotype-based screening method to assess rice seedling growth	Vlaminck, L. et al.	Plant Methods	2020	10.1186/s13007-020-00682-6
Cut and paste: temperature-enhanced cotyledon micrografting for Arabidopsis thaliana seedlings	Bartusch, K. et al.	Plant Methods	2020	10.1186/s13007-020-0562-1
A comprehensive comparison of four methods for extracting lipids from Arabidopsis tissues	Kehelpannala, C. et al.	Plant Methods	2020	10.1186/s13007-020-00697-z
Developmental normalization of phenomics data generated by high throughput plant phenotyping systems	Lozano-Claros, D. et al.	Plant Methods	2020	10.1186/s13007-020-00653-x
A fluorescence-based high-throughput screening method for cytokinin translocation mutants	Zhang, M. et al.	Plant Methods	2020	10.1186/s13007-020-00676-4
The Arabidopsis UDP-glycosyltransferase75B1, conjugates abscisic acid and affects plant response to abiotic stresses	Chen, T.-T. et al.	Plant Mol Biol	2020	10.1007/s11103-019-00953-4
Golgi-localized cyclophilin 21 proteins negatively regulate ABA signalling via the peptidyl prolyl isomerase activity during early seedling development	Jung, H. et al.	Plant Mol Biol	2020	10.1007/s11103-019-00928-5
Supportive role of the Na(+) transporter CmHKT1;1 from Cucumis melo in transgenic Arabidopsis salt tolerance through improved K(+)/Na(+) balance	Gao, L.-W. et al.	Plant Mol Biol	2020	10.1007/s11103-020-01011-0
Overexpression of HbMBF1a, encoding multiprotein bridging factor 1 from the halophyte Hordeum brevisubulatum, confers salinity tolerance and ABA insensitivity to transgenic Arabidopsis thaliana	Zhang, L. et al.	Plant Mol Biol	2020	10.1007/s11103-019-00926-7
The Arabidopsis kinase-associated protein phosphatase KAPP, interacting with protein kinases SnRK2.2/2.3/2.6, negatively regulates abscisic acid signaling	Lu, K. et al.	Plant Mol Biol	2020	10.1007/s11103-019-00941-8
Characterisation of the ERF102 to ERF105 genes of Arabidopsis thaliana and their role in the response to cold stress	Illgen, S. et al.	Plant Mol Biol	2020	10.1007/s11103-020-00993-1
TPST is involved in fructose regulation of primary root growth in Arabidopsis thaliana	Zhong, Y. et al.	Plant Mol Biol	2020	10.1007/s11103-020-01006-x
Multiple N-glycans cooperate in balancing misfolded BRI1 secretion and ER retention	Chen, T. et al.	Plant Mol Biol	2020	10.1007/s11103-020-01012-z
Plant-specific Dof transcription factors VASCULAR-RELATED DOF1 and VASCULAR-RELATED DOF2 regulate vascular cell differentiation and lignin biosynthesis in Arabidopsis	Ramachandran, V. et al.	Plant Mol Biol	2020	10.1007/s11103-020-01040-9
Light and Abscisic Acid Coordinately Regulate Greening of Seedlings	Xu, D. et al.	Plant Physiol	2020	10.1104/pp.20.00503
Identification of Low-Abundance Lipid Droplet Proteins in Seeds and Seedlings	Kretzschmar, F.-K. et al.	Plant Physiol	2020	10.1104/pp.19.01255
Seedling Chloroplast Responses Induced by N-Linolenoylethanolamine Require Intact G-Protein Complexes	Yan, C. et al.	Plant Physiol	2020	10.1104/pp.19.01552
Gibberellin Signaling Is Required for Far-Red Light-Induced Shoot Elongation in Pinus tabuliformis Seedlings	Li, W. et al.	Plant Physiol	2020	10.1104/pp.19.00954
Monitoring of XRN4 Targets Reveals the Importance of Cotranslational Decay during Arabidopsis Development	Carpentier, M.-C. et al.	Plant Physiol	2020	10.1104/pp.20.00942
Embryonic Photosynthesis Affects Post-Germination Plant Growth	Sela, A. et al.	Plant Physiol	2020	10.1104/pp.20.00043
Calcium-Dependent Hydrogen Peroxide Mediates Hydrogen-Rich Water-Reduced Cadmium Uptake in Plant Roots	Wu, Q. et al.	Plant Physiol	2020	10.1104/pp.20.00377
NatB-Mediated N-Terminal Acetylation Affects Growth and Biotic Stress Responses	Huber, M. et al.	Plant Physiol	2020	10.1104/pp.19.00792
Exogenous Auxin Induces Transverse Microtubule Arrays Through TRANSPORT INHIBITOR RESPONSE1/AUXIN SIGNALING F-BOX Receptors	TRUE, J.-H. et al.	Plant Physiol	2020	10.1104/pp.19.00928
Regulation of Sugar and Storage Oil Metabolism by Phytochrome during De-etiolation	Kozuka, T. et al.	Plant Physiol	2020	10.1104/pp.19.00535
Low Blue Light Enhances Phototropism by Releasing Cryptochrome1-Mediated Inhibition of PIF4 Expression	Boccaccini, A. et al.	Plant Physiol	2020	10.1104/pp.20.00243
An ATP-Binding Cassette Transporter, ABCB19, Regulates Leaf Position and Morphology during Phototropin1-Mediated Blue Light Responses	Jenness, M.-K. et al.	Plant Physiol	2020	10.1104/pp.20.00223
VENOSA4, a Human dNTPase SAMHD1 Homolog, Contributes to Chloroplast Development and Abiotic Stress Tolerance	Xu, D. et al.	Plant Physiol	2020	10.1104/pp.19.01108
Retrograde Induction of phyB Orchestrates Ethylene-Auxin Hierarchy to Regulate Growth	Jiang, J. et al.	Plant Physiol	2020	10.1104/pp.20.00090
Pseudo Response Regulators Regulate Photoperiodic Hypocotyl Growth by Repressing PIF4/5 Transcription	Li, N. et al.	Plant Physiol	2020	10.1104/pp.19.01599
The Lipid Flippases ALA4 and ALA5 Play Critical Roles in Cell Expansion and Plant Growth	Davis, J.-A. et al.	Plant Physiol	2020	10.1104/pp.19.01332
Rapid Single-Step Affinity Purification of HA-Tagged Plant Mitochondria	Kuhnert, F. et al.	Plant Physiol	2020	10.1104/pp.19.00732
ELONGATED HYPOCOTYL5 Negatively Regulates DECREASE WAX BIOSYNTHESIS to Increase Survival during UV-B Stress	Saini, P. et al.	Plant Physiol	2020	10.1104/pp.20.01304
Ectopic Expression of a Self-Incompatibility Module Triggers Growth Arrest and Cell Death in Vegetative Cells	Lin, Z. et al.	Plant Physiol	2020	10.1104/pp.20.00292
The Microtubule-Associated Protein CLASP Is Translationally Regulated in Light-Dependent Root Apical Meristem Growth	Halat, L. et al.	Plant Physiol	2020	10.1104/pp.20.00474
Structure of Arabidopsis HISTONE DEACETYLASE15	Chen, C.-Y. et al.	Plant Physiol	2020	10.1104/pp.20.00604
Regulation of a Cytochrome P450 Gene CYP94B1 by WRKY33 Transcription Factor Controls Apoplastic Barrier Formation in Roots to Confer Salt Tolerance	Krishnamurthy, P. et al.	Plant Physiol	2020	10.1104/pp.20.01054
GLABRA2 Regulates Actin Bundling Protein VILLIN1 in Root Hair Growth in Response to Osmotic Stress	Wang, X. et al.	Plant Physiol	2020	10.1104/pp.20.00480
Stimulation of photosynthesis and enhancement of growth and yield in Arabidopsis thaliana treated with amine-functionalized mesoporous silica nanoparticles	Lu, X. et al.	Plant Physiol Biochem	2020	10.1016/j.plaphy.2020.09.036
Grapevine ABA receptor VvPYL1 regulates root hair development in Transgenic Arabidopsis	Li, H. et al.	Plant Physiol Biochem	2020	10.1016/j.plaphy.2020.02.008
Plant surface metabolites as potent antifungal agents	Dubey, O. et al.	Plant Physiol Biochem	2020	10.1016/j.plaphy.2020.02.026
Methane-induced lateral root formation requires the participation of nitric oxide signaling	Jin, X. et al.	Plant Physiol Biochem	2020	10.1016/j.plaphy.2019.12.029
A natural indole alkaloid, norharmane, affects PIN expression patterns and compromises root growth in Arabidopsis thaliana	López-González, D. et al.	Plant Physiol Biochem	2020	10.1016/j.plaphy.2020.03.047
Biotin plays an important role in Arabidopsis thaliana seedlings under carbonate stress	Wang, Y. et al.	Plant Sci	2020	10.1016/j.plantsci.2020.110639
The role of auxin transporters and receptors in adventitious rooting of Arabidopsis thaliana pre-etiolated flooded seedlings	da, FALSEFALSE et al.	Plant Sci	2020	10.1016/j.plantsci.2019.110294
Airborne fungus-induced biosynthesis of anthocyanins in Arabidopsis thaliana via jasmonic acid and salicylic acid signaling	Liu, Y. et al.	Plant Sci	2020	10.1016/j.plantsci.2020.110635
Investigation of the interaction of DAD1-LIKE LIPASE 3 (DALL3) with Selenium Binding Protein 1 (SBP1) in Arabidopsis thaliana	Dervisi, I. et al.	Plant Sci	2020	10.1016/j.plantsci.2019.110357
Brassinosteroids signaling via BZR1 down-regulates expression of ACC oxidase 4 to control growth of Arabidopsis thaliana seedlings	Moon, J. et al.	Plant Signal Behav	2020	10.1080/15592324.2020.1734333
RRFT1 (Redox Responsive Transcription Factor 1) is involved in extracellular ATP-regulated gene expression in Arabidopsis thaliana seedlings	Dong, X. et al.	Plant Signal Behav	2020	10.1080/15592324.2020.1748282
Bacteria-derived diacetyl enhances Arabidopsis phosphate starvation responses partially through the DELLA-dependent gibberellin signaling pathway	Morcillo, FALSEFALSE et al.	Plant Signal Behav	2020	10.1080/15592324.2020.1740872
Abscisic acid suppresses thermomorphogenesis in Arabidopsis thaliana	Xu, Y. et al.	Plant Signal Behav	2020	10.1080/15592324.2020.1746510
Self-transcriptional repression of the Arabidopsis NAC transcription factor ATAF2 and its genetic interaction with phytochrome A in modulating seedling photomorphogenesis	Peng, H. et al.	Planta	2020	10.1007/s00425-020-03456-5
Phytotoxicity, Morphological, and Metabolic Effects of the Sesquiterpenoid Nerolidol on Arabidopsis thaliana Seedling Roots	Landi, M. et al.	Plants (Basel)	2020	10.3390/plants9101347
A Cytosolic Protein Kinase STY46 in Arabidopsis thaliana is Involved in Plant Growth and Abiotic Stress Response	Dong, S. et al.	Plants (Basel)	2020	10.3390/plants9010057
Heterologous Expression of Three Ammopiptanthus mongolicus Dehydrin Genes Confers Abiotic Stress Tolerance in Arabidopsis thaliana	Cui, H. et al.	Plants (Basel)	2020	10.3390/plants9020193
The Turnera Style S-Locus Gene TsBAHD Possesses Brassinosteroid-Inactivating Activity When Expressed in Arabidopsis thaliana	Matzke, C.-M. et al.	Plants (Basel)	2020	10.3390/plants9111566
Live Imaging of Phosphate Levels in Arabidopsis Root Cells Expressing a FRET-Based Phosphate Sensor	Assun??o, FALSEFALSE et al.	Plants (Basel)	2020	10.3390/plants9101310
Phytotoxic Activity of the Natural Compound Norharmane on Crops, Weeds and Model Plants	López-González, D. et al.	Plants (Basel)	2020	10.3390/plants9101328
AtPPRT1, an E3 Ubiquitin Ligase, Enhances the Thermotolerance in Arabidopsis	Liu, Y. et al.	Plants (Basel)	2020	10.3390/plants9091074
Arabidopsis Response to Inhibitor of Cytokinin Degradation INCYDE: Modulations of Cytokinin Signaling and Plant Proteome	Berková, V. et al.	Plants (Basel)	2020	10.3390/plants9111563
The Central Negative Regulator of Flooding Tolerance, the PROTEOLYSIS 6 Branch of the N-degron Pathway, Adversely Modulates Salinity Tolerance in Arabidopsis	Lamichhane, S. et al.	Plants (Basel)	2020	10.3390/plants9111415
Nitric Oxide Overproduction by cue1 Mutants Differs on Developmental Stages and Growth Conditions	Lechón, T. et al.	Plants (Basel)	2020	10.3390/plants9111484
Bioeffectors as Biotechnological Tools to Boost Plant Innate Immunity: Signal Transduction Pathways Involved	Martin-Rivilla, H. et al.	Plants (Basel)	2020	10.3390/plants9121731
Identifying the Compounds of the Metabolic Elicitors of Pseudomonas fluorescens N 21.4 Responsible for Their Ability to Induce Plant Resistance	Martin-Rivilla, H. et al.	Plants (Basel)	2020	10.3390/plants9081020
Overlapping functions and protein-protein interactions of LRR-extensins in Arabidopsis	Herger, A. et al.	PLoS Genet	2020	10.1371/journal.pgen.1008847
Light affects tissue patterning of the hypocotyl in the shade-avoidance response	Botterweg-Paredes, E. et al.	PLoS Genet	2020	10.1371/journal.pgen.1008678
Lotus japonicus karrikin receptors display divergent ligand-binding specificities and organ-dependent redundancy	Carbonnel, S. et al.	PLoS Genet	2020	10.1371/journal.pgen.1009249
Production location of the gelling agent Phytagel has a significant impact on Arabidopsis thaliana?seedling phenotypic analysis	Jacques, C.-N. et al.	PLoS One	2020	10.1371/journal.pone.0228515
Identification of novel genetic factors underlying the host-pathogen interaction between barley (Hordeum vulgare L.) and powdery mildew (Blumeria graminis f. sp. hordei)	Pogoda, M. et al.	PLoS One	2020	10.1371/journal.pone.0235565
Role of root exudates on assimilation of phosphorus in young and old Arabidopsis thaliana plants	Pantigoso, H.-A. et al.	PLoS One	2020	10.1371/journal.pone.0234216
Modification of soybean growth and abiotic stress tolerance by expression of truncated ERECTA protein from Arabidopsis thaliana	Shanmugam, S. et al.	PLoS One	2020	10.1371/journal.pone.0233383
IPyA glucosylation mediates light and temperature signaling to regulate auxin-dependent hypocotyl elongation in Arabidopsis	Chen, L. et al.	Proc Natl Acad Sci U S A	2020	10.1073/pnas.2000172117
The structural bases for agonist diversity in an Arabidopsis thaliana glutamate receptor-like channel	Alfieri, A. et al.	Proc Natl Acad Sci U S A	2020	10.1073/pnas.1905142117
A Sec14 domain protein is required for photoautotrophic growth and chloroplast vesicle formation in Arabidopsis thaliana	Hertle, A.-P. et al.	Proc Natl Acad Sci U S A	2020	10.1073/pnas.1916946117
Tonoplast-localized Ca(2+) pumps regulate Ca(2+) signals during pattern-triggered immunity in Arabidopsis thaliana	Hilleary, R. et al.	Proc Natl Acad Sci U S A	2020	10.1073/pnas.2004183117
Development of a relative quantification method for infrared matrix-assisted laser desorption electrospray ionization mass spectrometry imaging of Arabidopsis seedlings	Bagley, M.-C. et al.	Rapid Commun Mass Spectrom	2020	10.1002/rcm.8616
ARABIDOMICS-A new experimental platform for molecular analyses of plants in drop towers, on parabolic flights, and sounding rockets	Hauslage, J. et al.	Rev Sci Instrum	2020	10.1063/1.5120573
SHAGGY-like kinase 12 regulates flowering through mediating CONSTANS stability in Arabidopsis	Chen, Y. et al.	Sci Adv	2020	10.1126/sciadv.aaw0413
Acclimation, priming and memory in the response of Arabidopsis thaliana seedlings to cold stress	Leuendorf, J.-E. et al.	Sci Rep	2020	10.1038/s41598-019-56797-x
Inhibition of mitochondrial complex I by the novel compound FSL0260 enhances high salinity-stress tolerance in Arabidopsis thaliana	Sako, K. et al.	Sci Rep	2020	10.1038/s41598-020-65614-9
Chloroplast development and genomes uncoupled signaling are independent of the RNA-directed DNA methylation pathway	Wang, L. et al.	Sci Rep	2020	10.1038/s41598-020-71907-w
A selective autophagy cargo receptor NBR1 modulates abscisic acid signalling in Arabidopsis thaliana	Tarnowski, L. et al.	Sci Rep	2020	10.1038/s41598-020-64765-z
Plant endophytes promote growth and alleviate salt stress in Arabidopsis thaliana	Fan, D. et al.	Sci Rep	2020	10.1038/s41598-020-69713-5
Introducing an Optimization- and explicit Runge-Kutta- based Approach to Perform Dynamic Flux Balance Analysis	Schroeder, W.-L. et al.	Sci Rep	2020	10.1038/s41598-020-65457-4
Light and ripening-regulated BBX protein-encoding genes in Solanum lycopersicum	Lira, B.-S. et al.	Sci Rep	2020	10.1038/s41598-020-76131-0
Silver nanoparticles affect phenolic and phytoalexin composition of Arabidopsis thaliana	Kruszka, D. et al.	Sci Total Environ	2020	10.1016/j.scitotenv.2019.135361
[Prokaryotic expression, purification and functional identification of epidermal pattern factors in Arabidopsis thaliana]	Jin, Z. et al.	Sheng Wu Gong Cheng Xue Bao	2020	10.13345/j.cjb.190285
A gnotobiotic growth assay for Arabidopsis root microbiota reconstitution under iron limitation	Harbort, C.-J. et al.	STAR Protoc	2020	10.1016/j.xpro.2020.100226
Light in the transcription landscape: chromatin, RNA polymerase II and splicing throughout Arabidopsis thaliana's life cycle	Tognacca, R.-S. et al.	Transcription	2020	10.1080/21541264.2020.1796473
Improving seed size, seed weight and seedling emergence in Camelina sativa by overexpressing the Atsob3-6 gene variant	Sharma, FALSEFALSE et al.	Transgenic Res	2020	10.1007/s11248-020-00208-9
Sequencing of two transgenic early-flowering poplar lines confirmed vector-free single-locus T-DNA integration	Kersten, B. et al.	Transgenic Res	2020	10.1007/s11248-020-00203-0
Abnormal tapetum development in hermaphrodites of an androdioecious tree, Tapiscia sinensis	Ren, X. et al.	Tree Physiol	2020	10.1093/treephys/tpz080
Fatty Acid Amide Hydrolases: An Expanded Capacity for Chemical Communication?	Aziz, M. et al.	Trends Plant Sci	2020	10.1016/j.tplants.2019.11.002
[Phospholipase Dα1 and hydrogen sulfide were involved in the allelopathy of oridonin to Arabidopsis thaliana]	Zhao, Q.-A. et al.	Ying Yong Sheng Tai Xue Bao	2020	10.13287/j.1001-9332.202003.035
[Transcriptome analysis of rhizome of Polygonatum cyrtonema and identification of candidate genes involved in biosynthetic pathway of steroidal saponin]	Liao, R.-J. et al.	Zhongguo Zhong Yao Za Zhi	2020	10.19540/j.cnki.cjcmm.20200205.102
CmRAV1 shows differential expression in two melon (Cucumis melo L.) cultivars and enhances salt tolerance in transgenic Arabidopsis plants	Zhao, L. et al.	Acta Biochim Biophys Sin (Shanghai)	2019	10.1093/abbs/gmz107
RNA-seq analyses of Arabidopsis thaliana seedlings after exposure to blue-light phototropic stimuli in microgravity	Vandenbrink, J.-P. et al.	Am J Bot	2019	10.1002/ajb2.1384
Nitrate nutrition influences multiple factors in order to increase energy efficiency under hypoxia in Arabidopsis	Wany, A. et al.	Ann Bot	2019	10.1093/aob/mcy202
Short-Term Low Temperature Induces Nitro-Oxidative Stress that Deregulates the NADP-Malic Enzyme Function by Tyrosine Nitration in Arabidopsis thaliana	Begara-Morales, J.-C. et al.	Antioxidants (Basel)	2019	10.3390/antiox8100448
A facile forward-genetic screen for Arabidopsis autophagy mutants reveals twenty-one loss-of-function mutations disrupting six ATG genes	Young, P.-G. et al.	Autophagy	2019	10.1080/15548627.2019.1569915
Molecular mechanisms governing shade responses in maize	Shi, Q. et al.	Biochem Biophys Res Commun	2019	10.1016/j.bbrc.2019.05.142
Polyamine oxidase 2 is involved in regulating excess spermidine contents during seed germination and early seedling development in Arabidopsis thaliana	Takahashi, Y. et al.	Biochem Biophys Res Commun	2019	10.1016/j.bbrc.2019.07.022
Crosstalk between the cytokinin and MAX2 signaling pathways in growth and callus formation of Arabidopsis thaliana	Li, W. et al.	Biochem Biophys Res Commun	2019	10.1016/j.bbrc.2019.02.038
CARK6 is involved in abscisic acid to regulate stress responses in Arabidopsis thaliana	Wang, J. et al.	Biochem Biophys Res Commun	2019	10.1016/j.bbrc.2019.03.180
Abscisic acid-determined seed vigour differences do not influence redox regulation during ageing	Schausberger, C. et al.	Biochem J	2019	10.1042/BCJ20180903
The intracellular distribution of the components of the GET system in vascular plants	Bodensohn, U.-S. et al.	Biochim Biophys Acta Mol Cell Res	2019	10.1016/j.bbamcr.2019.06.012
Enhancing oil production in Arabidopsis through expression of a ketoacyl-ACP synthase domain of the PUFA synthase from Thraustochytrium	Xie, X. et al.	Biotechnol Biofuels	2019	10.1186/s13068-019-1514-8
Uncovering the molecular signature underlying the light intensity-dependent root development in Arabidopsis thaliana	Kumari, S. et al.	BMC Genomics	2019	10.1186/s12864-019-5933-5
Prediction of regulatory long intergenic non-coding RNAs acting in trans through base-pairing interactions	Deforges, J. et al.	BMC Genomics	2019	10.1186/s12864-019-5946-0
New perspectives on the plant PARP family: Arabidopsis PARP3 is inactive, and PARP1 exhibits predominant poly (ADP-ribose) polymerase activity in response to DNA damage	Gu, Z. et al.	BMC Plant Biol	2019	10.1186/s12870-019-1958-9
Functional characterization of genes mediating cell wall metabolism and responses to plant cell wall integrity impairment	Engelsdorf, T. et al.	BMC Plant Biol	2019	10.1186/s12870-019-1934-4
Cyclic nucleotide-gated ion channel 6 mediates thermotolerance in Arabidopsis seedlings by regulating nitric oxide production via cytosolic calcium ions	Peng, X. et al.	BMC Plant Biol	2019	10.1186/s12870-019-1974-9
LBD16 and LBD18 acting downstream of ARF7 and ARF19 are involved in adventitious root formation in Arabidopsis	Lee, H.-W. et al.	BMC Plant Biol	2019	10.1186/s12870-019-1659-4
Identification of key genes and its chromosome regions linked to drought responses in leaves across different crops through meta-analysis of RNA-Seq data	Benny, J. et al.	BMC Plant Biol	2019	10.1186/s12870-019-1794-y
An update to database TraVA: organ-specific cold stress response in Arabidopsis thaliana	Klepikova, A.-V. et al.	BMC Plant Biol	2019	10.1186/s12870-019-1636-y
Diverse biological effects of glycosyltransferase genes from Tartary buckwheat	Yao, P. et al.	BMC Plant Biol	2019	10.1186/s12870-019-1955-z
Expression of AtLEC2 and AtIPTs promotes embryogenic callus formation and shoot regeneration in tobacco	Li, K. et al.	BMC Plant Biol	2019	10.1186/s12870-019-1907-7
Tubulin acetylation accompanies autophagy development induced by different abiotic stimuli in Arabidopsis thaliana	Olenieva, V. et al.	Cell Biol Int	2019	10.1002/cbin.10843
Microwave-Assisted Synthesis of Sulfurated Heterocycles with Herbicidal Activity: Reaction of 2-Alkynylbenzoic Acids with Lawesson's Reagent	Giofrè, S.-V. et al.	Chempluschem	2019	10.1002/cplu.201900316
Plastoquinone homoeostasis by Arabidopsis proton gradient regulation 6 is essential for photosynthetic efficiency	Pralon, T. et al.	Commun Biol	2019	10.1038/s42003-019-0477-4
Development of Wild and Cultivated Plants under Global Warming Conditions	Lippmann, R. et al.	Curr Biol	2019	10.1016/j.cub.2019.10.016
Autophagy mitigates high-temperature injury in pollen development of Arabidopsis thaliana	Dündar, G. et al.	Dev Biol	2019	10.1016/j.ydbio.2019.08.018
Bifacial cambium stem cells generate xylem and phloem during radial plant growth	Shi, D. et al.	Development	2019	10.1242/dev.171355
High-efficiency antioxidant system, chelating system and stress-responsive genes enhance tolerance to cesium ionotoxicity in Indian mustard (Brassica juncea L.)	Lai, J.-L. et al.	Ecotoxicol Environ Saf	2019	10.1016/j.ecoenv.2019.06.048
Natural ecotype of Arabidopsis thaliana (L.) Heynh (Chernobyl-07) respond to cadmium stress more intensively than the sensitive ecotypes Oasis and Columbia	Klimenko, O. et al.	Ecotoxicol Environ Saf	2019	10.1016/j.ecoenv.2019.02.012
Trehalose-6-phosphate signaling regulates thermoresponsive hypocotyl growth in Arabidopsis?thaliana	Hwang, G. et al.	EMBO Rep	2019	10.15252/embr.201947828
Potential of PM-selected components to induce oxidative stress and root system alteration in a plant model organism	Piacentini, D. et al.	Environ Int	2019	10.1016/j.envint.2019.105094
Rhizobacteria Mediate the Phytotoxicity of a Range of Biorefinery-Relevant Compounds	Herbert, R.-A. et al.	Environ Toxicol Chem	2019	10.1002/etc.4501
Modulation of ABA responses by the protein kinase WNK8	Waadt, R. et al.	FEBS Lett	2019	10.1002/1873-3468.13315
The NADPH Oxidases Nox1 and Nox2 Differentially Regulate Volatile Organic Compounds, Fungistatic Activity, Plant Growth Promotion and Nutrient Assimilation in Trichoderma atroviride	Cruz-Magalh?es, V. et al.	Front Microbiol	2019	10.3389/fmicb.2018.03271
Structural Diversity and Bioactivities of Peptaibol Compounds From the Longibrachiatum Clade of the Filamentous Fungal Genus Trichoderma	Marik, T. et al.	Front Microbiol	2019	10.3389/fmicb.2019.01434
Zearalenone and ?-Zearalenol But Not Their Glucosides Inhibit Heat Shock Protein 90 ATPase Activity	Torres, FALSEFALSE et al.	Front Pharmacol	2019	10.3389/fphar.2019.01160
Research on the Physio-Biochemical Mechanism of Non-Thermal Plasma-Regulated Seed Germination and Early Seedling Development in Arabidopsis	Cui, D. et al.	Front Plant Sci	2019	10.3389/fpls.2019.01322
Coordination of Glucosinolate Biosynthesis and Turnover Under Different Nutrient Conditions	Jeschke, V. et al.	Front Plant Sci	2019	10.3389/fpls.2019.01560
Preparation of Clathrin-Coated Vesicles From Arabidopsis thaliana Seedlings	Mosesso, N. et al.	Front Plant Sci	2019	10.3389/fpls.2018.01972
The Arabidopsis ATP-BINDING CASSETTE Transporter ABCB21 Regulates Auxin Levels in Cotyledons, the Root Pericycle, and Leaves	Jenness, M.-K. et al.	Front Plant Sci	2019	10.3389/fpls.2019.00806
Glucosinolate Content in Dormant and Germinating Arabidopsis thaliana Seeds Is Affected by Non-Functional Alleles of Classical Myrosinase and Nitrile-Specifier Protein Genes	Meier, K. et al.	Front Plant Sci	2019	10.3389/fpls.2019.01549
CHITINASE LIKE1 Regulates Root Development of Dark-Grown Seedlings by Modulating Ethylene Biosynthesis in Arabidopsis thaliana	Gu, S.-Y. et al.	Front Plant Sci	2019	10.3389/fpls.2019.00600
Anatomical and Biochemical Changes Induced by Gluconacetobacter diazotrophicus Stand Up for Arabidopsis thaliana Seedlings From Ralstonia solanacearum Infection	Rodriguez, M.-V. et al.	Front Plant Sci	2019	10.3389/fpls.2019.01618
Mapping and Dynamics of Regulatory DNA in Maturing Arabidopsis thaliana Siliques	Sullivan, A.-M. et al.	Front Plant Sci	2019	10.3389/fpls.2019.01434
A Network-Guided Genetic Approach to Identify Novel Regulators of Adventitious Root Formation in Arabidopsis thaliana	Ibá?ez, S. et al.	Front Plant Sci	2019	10.3389/fpls.2019.00461
Alternative Splicing Regulation During Light-Induced Germination of Arabidopsis thaliana Seeds	Tognacca, R.-S. et al.	Front Plant Sci	2019	10.3389/fpls.2019.01076
GmWRKY16 Enhances Drought and Salt Tolerance Through an ABA-Mediated Pathway in Arabidopsis thaliana	Ma, Q. et al.	Front Plant Sci	2019	10.3389/fpls.2018.01979
The Polyamine Putrescine Contributes to H(2)O(2) and RbohD/F-Dependent Positive Feedback Loop in Arabidopsis PAMP-Triggered Immunity	Liu, C. et al.	Front Plant Sci	2019	10.3389/fpls.2019.00894
RNAseq Analysis of the Response of Arabidopsis thaliana to Fractional Gravity Under Blue-Light Stimulation During Spaceflight	Herranz, R. et al.	Front Plant Sci	2019	10.3389/fpls.2019.01529
Salinity and ABA Seed Responses in Pepper: Expression and Interaction of ABA Core Signaling Components	Ruggiero, A. et al.	Front Plant Sci	2019	10.3389/fpls.2019.00304
AtDAT1 Is a Key Enzyme of D-Amino Acid Stimulated Ethylene Production in Arabidopsis thaliana	Suarez, J. et al.	Front Plant Sci	2019	10.3389/fpls.2019.01609
Clathrin-Mediated Endocytosis Delivers Proteolytically Active Phytaspases Into Plant Cells	Trusova, S.-V. et al.	Front Plant Sci	2019	10.3389/fpls.2019.00873
High-throughput sequencing and differential expression analysis of miRNAs in response to Brassinosteroid treatment in Arabidopsis thaliana	Sirohi, G. et al.	Funct Integr Genomics	2019	10.1007/s10142-019-00668-1
Involvement of OpsLTP1 from Opuntia streptacantha in abiotic stress adaptation and lipid metabolism	Rojas, M. et al.	Funct Plant Biol	2019	10.1071/FP18280
Twenty-Five Years of Propagation in Suspension Cell Culture Results in Substantial Alterations of the Arabidopsis Thaliana Genome	Pucker, B. et al.	Genes (Basel)	2019	10.3390/genes10090671
Transcriptome Analysis of Diurnal Gene Expression in Chinese Cabbage	Kim, J.-A. et al.	Genes (Basel)	2019	10.3390/genes10020130
Arabidopsis S2Lb links AtCOMPASS-like and SDG2 activity in H3K4me3 independently from histone H2B monoubiquitination	Fiorucci, A.-S. et al.	Genome Biol	2019	10.1186/s13059-019-1705-4
RootNav 2.0: Deep learning for automatic navigation of complex plant root architectures	Yasrab, R. et al.	Gigascience	2019	10.1093/gigascience/giz123
Virus-induced gene silencing and virus-induced flowering in strawberry (Fragaria?×?ananassa) using apple latent spherical virus vectors	Li, C. et al.	Hortic Res	2019	10.1038/s41438-018-0106-2
MdGSTF6, activated by MdMYB1, plays an essential role in anthocyanin accumulation in apple	Jiang, S. et al.	Hortic Res	2019	10.1038/s41438-019-0118-6
Boron Deficiency Increases Cytosolic Ca(2+) Levels Mainly via Ca(2+) Influx from the Apoplast in Arabidopsis thaliana Roots	Quiles-Pando, C. et al.	Int J Mol Sci	2019	10.3390/ijms20092297
The Recretohalophyte Tamarix TrSOS1 Gene Confers Enhanced Salt Tolerance to Transgenic Hairy Root Composite Cotton Seedlings Exhibiting Virus-Induced Gene Silencing of GhSOS1	Che, B. et al.	Int J Mol Sci	2019	10.3390/ijms20122930
Different Modes of Action of Genetic and Chemical Downregulation of Histone Deacetylases with Respect to Plant Development and Histone Modifications	Lochmanová, G. et al.	Int J Mol Sci	2019	10.3390/ijms20205093
Reorientation of Cortical Microtubule Arrays in the Hypocotyl of Arabidopsis thaliana Is Induced by the Cell Growth Process and Independent of Auxin Signaling	Adamowski, M. et al.	Int J Mol Sci	2019	10.3390/ijms20133337
AtCRK5 Protein Kinase Exhibits a Regulatory Role in Hypocotyl Hook Development during Skotomorphogenesis	Baba, A.-I. et al.	Int J Mol Sci	2019	10.3390/ijms20143432
Expression Pattern and Function Analysis of AtPPRT1, a Novel Negative Regulator in ABA and Drought Stress Responses in Arabidopsis	Pei, L. et al.	Int J Mol Sci	2019	10.3390/ijms20020394
Overexpression of a Metallothionein 2A Gene from Date Palm Confers Abiotic Stress Tolerance to Yeast and Arabidopsis thaliana	Patankar, H.-V. et al.	Int J Mol Sci	2019	10.3390/ijms20122871
SNF1-Related Protein Kinases SnRK2.4 and SnRK2.10 Modulate ROS Homeostasis in Plant Response to Salt Stress	Szymańska, K.-P. et al.	Int J Mol Sci	2019	10.3390/ijms20010143
Depletion of KNL2 Results in Altered Expression of Genes Involved in Regulation of the Cell Cycle, Transcription, and Development in Arabidopsis	Boudichevskaia, A. et al.	Int J Mol Sci	2019	10.3390/ijms20225726
Pedobacter gandavensis sp. nov., Pedobacter foliorum sp. nov. and Pedobacter planticolens sp. nov., isolated from leaves of Arabidopsis thaliana	Qi, S.-S. et al.	Int J Syst Evol Microbiol	2019	10.1099/ijsem.0.004667
Dispersive Matrix Solid-Phase Extraction Method Coupled with High Performance Liquid Chromatography-Tandem Mass Spectrometry for Ultrasensitive Quantification of Endogenous Brassinosteroids in Minute Plants and Its Application for Geographical Distribution Study	Li, Y. et al.	J Agric Food Chem	2019	10.1021/acs.jafc.8b07224
A substrate of the ABC transporter PEN3 stimulates bacterial flagellin (flg22)-induced callose deposition in Arabidopsis thaliana	Matern, A. et al.	J Biol Chem	2019	10.1074/jbc.RA119.007676
Developmental plasticity of Arabidopsis hypocotyl is dependent on exocyst complex function	Janková, FALSEFALSE et al.	J Exp Bot	2019	10.1093/jxb/erz005
Reduced expression of the proteolytically inactive FtsH members has impacts on the Darwinian fitness of Arabidopsis thaliana	Mishra, L.-S. et al.	J Exp Bot	2019	10.1093/jxb/erz004
The fungal sesquiterpenoid pyrenophoric acid B uses the plant ABA biosynthetic pathway to inhibit seed germination	Lozano-Juste, J. et al.	J Exp Bot	2019	10.1093/jxb/erz306
Arabidopsis GAAPs interacting with MAPR3 modulate the IRE1-dependent pathway upon endoplasmic reticulum stress	Zhu, M. et al.	J Exp Bot	2019	10.1093/jxb/erz402
Can the Environment have a Genetic Basis? A Case Study of Seedling Establishment in Arabidopsis thaliana	D'Aguillo, M.-C. et al.	J Hered	2019	10.1093/jhered/esz019
TCP7 functions redundantly with several Class I TCPs and regulates endoreplication in Arabidopsis	Zhang, G. et al.	J Integr Plant Biol	2019	10.1111/jipb.12749
Basic-leucine zipper 17 and Hmg-CoA reductase degradation 3A are involved in salt acclimation memory in Arabidopsis	Tian, L. et al.	J Integr Plant Biol	2019	10.1111/jipb.12744
Hydrogen sulfide: A novel component in Arabidopsis peroxisomes which triggers catalase inhibition	Corpas, F.-J. et al.	J Integr Plant Biol	2019	10.1111/jipb.12779
An Undergraduate Research Project Utilizing CRISPR-Cas9 Gene Editing Technology to Study Gene Function in Arabidopsis thaliana	Ruppel, N.-J. et al.	J Microbiol Biol Educ	2019	10.1128/jmbe.v20i2.1666
Expression profiles of organogenesis-related genes over the time course of one-step de novo shoot organogenesis from intact seedlings of kohlrabi	?osi?, T. et al.	J Plant Physiol	2019	10.1016/j.jplph.2018.11.004
Involvement of polyamines in sucrose-induced tolerance to atrazine-mediated chemical stress in Arabidopsis thaliana	El, FALSEFALSE et al.	J Plant Physiol	2019	10.1016/j.jplph.2019.04.012
Overexpression of phytochelatin synthase AtPCS2 enhances salt tolerance in Arabidopsis thaliana	Kim, Y.-O. et al.	J Plant Physiol	2019	10.1016/j.jplph.2019.153011
Reduction of geomagnetic field (GMF) to near null magnetic field (NNMF) affects some Arabidopsis thaliana clock genes amplitude in a light independent manner	Agliassa, C. et al.	J Plant Physiol	2019	10.1016/j.jplph.2018.11.008
Pattern-Triggered Oxidative Burst and Seedling Growth Inhibition Assays in Arabidopsis thaliana	Bredow, M. et al.	J Vis Exp	2019	10.3791/59437
An Induction System for Clustered Stomata by Sugar Solution Immersion Treatment in Arabidopsis thaliana Seedlings	Akita, K. et al.	J Vis Exp	2019	10.3791/58951
Lipidomic Analysis of Plastidial Octanoyltransferase Mutants of Arabidopsis thaliana	Martins-Noguerol, R. et al.	Metabolites	2019	10.3390/metabo9100209
Genetic Suppressor Screen Using an Inducible FREE1-RNAi Line to Detect ESCRT Genetic Interactors in Arabidopsis thaliana	Zhao, Q. et al.	Methods Mol Biol	2019	10.1007/978-1-4939-9492-2_20
Physiological Characterization of Phototropism in Arabidopsis Seedlings	Haga, K. et al.	Methods Mol Biol	2019	10.1007/978-1-4939-9015-3_1
Preparation of a Spaceflight Experiment to Study Tropisms in Arabidopsis Seedlings on the International Space Station	Vandenbrink, J.-P. et al.	Methods Mol Biol	2019	10.1007/978-1-4939-9015-3_17
Imaging of Developing Metaxylem Vessel Elements in Cultured Hypocotyls	Sasaki, T. et al.	Methods Mol Biol	2019	10.1007/978-1-4939-9469-4_23
Using FM Dyes to Study Endomembranes and Their Dynamics in Plants and Cell Suspensions	Jelínková, A. et al.	Methods Mol Biol	2019	10.1007/978-1-4939-9469-4_11
Sensitive Determination of Proteolytic Proteoforms in Limited Microscale Proteome Samples	Weng, FALSEFALSE et al.	Mol Cell Proteomics	2019	10.1074/mcp.TIR119.001560
Transcriptome sequencing and functional analysis of Sedum lineare Thunb. upon salt stress	Song, Y. et al.	Mol Genet Genomics	2019	10.1007/s00438-019-01587-3
Blue Light-Triggered Chemical Reactions Underlie Phosphate Deficiency-Induced Inhibition of Root Elongation of Arabidopsis Seedlings Grown in Petri Dishes	Zheng, Z. et al.	Mol Plant	2019	10.1016/j.molp.2019.08.001
A Molecular Framework for the Control of?Adventitious Rooting by TIR1/AFB2-Aux/IAA-Dependent Auxin Signaling in Arabidopsis	Lakehal, A. et al.	Mol Plant	2019	10.1016/j.molp.2019.09.001
Origin and Evolution of Core Components Responsible for Monitoring Light Environment Changes during Plant Terrestrialization	Han, X. et al.	Mol Plant	2019	10.1016/j.molp.2019.04.006
A Regulatory Module Controlling GA-Mediated Endosperm Cell Expansion Is Critical for Seed Germination in Arabidopsis	Sánchez-Montesino, R. et al.	Mol Plant	2019	10.1016/j.molp.2018.10.009
Arabidopsis thaliana Seedlings Influence Bacillus subtilis Spore Formation	Charron-Lamoureux, V. et al.	Mol Plant Microbe Interact	2019	10.1094/MPMI-10-18-0278-R
Small RNA inhibits infection by downy mildew pathogen Hyaloperonospora arabidopsidis	Bilir, ?. et al.	Mol Plant Pathol	2019	10.1111/mpp.12863
Targeting the pattern-triggered immunity pathway to enhance resistance to Fusarium graminearum	Sarowar, S. et al.	Mol Plant Pathol	2019	10.1111/mpp.12781
Widespread inter-individual gene expression variability in Arabidopsis thaliana	Cortijo, S. et al.	Mol Syst Biol	2019	10.15252/msb.20188591
Biosynthesis of DHGA(12) and its roles in Arabidopsis seedling establishment	Liu, H. et al.	Nat Commun	2019	10.1038/s41467-019-09467-5
Capturing the phosphorylation and protein interaction landscape of the plant TOR kinase	Van, FALSEFALSE et al.	Nat Plants	2019	10.1038/s41477-019-0378-z
Embryonic resetting of the parental vernalized state by two B3 domain transcription factors in Arabidopsis	Tao, Z. et al.	Nat Plants	2019	10.1038/s41477-019-0402-3
Replication-coupled histone H3.1 deposition determines nucleosome composition and heterochromatin dynamics during Arabidopsis seedling development	Benoit, M. et al.	New Phytol	2019	10.1111/nph.15248
Transcriptional integration of the responses to iron availability in Arabidopsis by the bHLH factor ILR3	Tissot, N. et al.	New Phytol	2019	10.1111/nph.15753
Protein and metabolite composition of Arabidopsis stress granules	Kosmacz, M. et al.	New Phytol	2019	10.1111/nph.15690
EFFECTOR OF TRANSCRIPTION factors are novel plant-specific regulators associated with genomic DNA methylation in Arabidopsis	Tedeschi, F. et al.	New Phytol	2019	10.1111/nph.15439
The long noncoding RNA T5120 regulates nitrate response and assimilation in Arabidopsis	Liu, F. et al.	New Phytol	2019	10.1111/nph.16038
Arabidopsis CHOLINE/ETHANOLAMINE KINASE 1 (CEK1) is a primary choline kinase localized at the endoplasmic reticulum (ER) and involved in ER stress tolerance	Lin, Y.-C. et al.	New Phytol	2019	10.1111/nph.15915
LYSOPHOSPHATIDIC ACID ACYLTRANSFERASES 4 and 5 are involved in glycerolipid metabolism and nitrogen starvation response in Arabidopsis	Angkawijaya, A.-E. et al.	New Phytol	2019	10.1111/nph.16000
AtU2AF65b functions in abscisic acid mediated flowering via regulating the precursor messenger RNA splicing of ABI5 and FLC in Arabidopsis	Xiong, F. et al.	New Phytol	2019	10.1111/nph.15756
Arabidopsis γ-glutamylcyclotransferase affects glutathione content and root system architecture during sulfur starvation	Joshi, N.-C. et al.	New Phytol	2019	10.1111/nph.15466
A role for the auxin precursor anthranilic acid in root gravitropism via regulation of PIN-FORMED protein polarity and relocalisation in Arabidopsis	Doyle, S.-M. et al.	New Phytol	2019	10.1111/nph.15877
Spaceflight-induced alternative splicing during seedling development in Arabidopsis thaliana	Beisel, N.-S. et al.	NPJ Microgravity	2019	10.1038/s41526-019-0070-7
Transcriptome responses to the natural phytotoxin t-chalcone in Arabidopsis thaliana L	Díaz-Tielas, C. et al.	Pest Manag Sci	2019	10.1002/ps.5405
Regulation of α-expansins genes in Arabidopsis thaliana seeds during post-osmopriming germination	Ferreira, FALSEFALSE et al.	Physiol Mol Biol Plants	2019	10.1007/s12298-018-0620-6
A CRISPR/Cas9 deletion into the phosphate transporter SlPHO1;1 reveals its role in phosphate nutrition of tomato seedlings	Zhao, P. et al.	Physiol Plant	2019	10.1111/ppl.12897
miR156/SPL9 Regulates Reactive Oxygen Species Accumulation and Immune Response in Arabidopsis thaliana	Yin, H. et al.	Phytopathology	2019	10.1094/PHYTO-08-18-0306-R
Responses of Primula vulgaris to light quality in the maternal and germination environments	Marin, M. et al.	Plant Biol (Stuttg)	2019	10.1111/plb.12849
Volatiles of rhizobacteria Serratia and Stenotrophomonas alter growth and metabolite composition of Arabidopsis thaliana	Wenke, K. et al.	Plant Biol (Stuttg)	2019	10.1111/plb.12878
Hypoxia and the group VII ethylene response transcription factor HRE2 promote adventitious root elongation in Arabidopsis	Eysholdt-Derzsó, E. et al.	Plant Biol (Stuttg)	2019	10.1111/plb.12873
pCYOs: Binary vectors for simple visible selection of transformants using an albino-cotyledon mutant in Arabidopsis thaliana	Yamatani, H. et al.	Plant Biotechnol (Tokyo)	2019	10.5511/plantbiotechnology.18.1212a
Effect of the CLE14 polypeptide on GLABRA2 homolog gene expression in rice and tomato roots	Hayashi, N. et al.	Plant Biotechnol (Tokyo)	2019	10.5511/plantbiotechnology.19.0725a
Photoreceptor Activity Contributes to Contrasting Responses to Shade in Cardamine and Arabidopsis Seedlings	Molina-Contreras, M.-J. et al.	Plant Cell	2019	10.1105/tpc.19.00275
RST1 Is a FREE1 Suppressor That Negatively Regulates Vacuolar Trafficking in Arabidopsis	Zhao, Q. et al.	Plant Cell	2019	10.1105/tpc.19.00003
The Transcription Factors TCP4 and PIF3 Antagonistically Regulate Organ-Specific Light Induction of SAUR Genes to Modulate Cotyledon Opening during De-Etiolation in Arabidopsis	Dong, J. et al.	Plant Cell	2019	10.1105/tpc.18.00803
Integrative Analysis from the Epigenome to Translatome Uncovers Patterns of Dominant Nuclear Regulation during Transient Stress	Lee, T.-A. et al.	Plant Cell	2019	10.1105/tpc.19.00463
ORANGE Represses Chloroplast Biogenesis in Etiolated Arabidopsis Cotyledons via Interaction with TCP14	Sun, T. et al.	Plant Cell	2019	10.1105/tpc.18.00290
Chloroplasts Modulate Elongation Responses to Canopy Shade by Retrograde Pathways Involving HY5 and Abscisic Acid	Ortiz-Alcaide, M. et al.	Plant Cell	2019	10.1105/tpc.18.00617
Interaction and Regulation Between Lipid Mediator Phosphatidic Acid and Circadian Clock Regulators	Kim, S.-C. et al.	Plant Cell	2019	10.1105/tpc.18.00675
The F-Box Protein SAGL1 and ECERIFERUM3 Regulate Cuticular Wax Biosynthesis in Response to Changes in Humidity in Arabidopsis	Kim, H. et al.	Plant Cell	2019	10.1105/tpc.19.00152
Dynamics of Gene Expression in Single Root Cells of Arabidopsis thaliana	Jean-Baptiste, K. et al.	Plant Cell	2019	10.1105/tpc.18.00785
Leaf Variegation and Impaired Chloroplast Development Caused by a Truncated CCT Domain Gene in albostrians Barley	Li, M. et al.	Plant Cell	2019	10.1105/tpc.19.00132
Differential UVR8 Signal across the Stem Controls UV-B-Induced Inflorescence Phototropism	Vanhaelewyn, L. et al.	Plant Cell	2019	10.1105/tpc.18.00929
Smells from the desert: Microbial volatiles that affect plant growth and development of native and non-native plant species	Camarena-Pozos, D.-A. et al.	Plant Cell Environ	2019	10.1111/pce.13476
Neighbour signals perceived by phytochrome B increase thermotolerance in Arabidopsis	Arico, D. et al.	Plant Cell Environ	2019	10.1111/pce.13575
Abscisic acid-dependent histone demethylation during postgermination growth arrest in Arabidopsis	Wu, J. et al.	Plant Cell Environ	2019	10.1111/pce.13547
Maize Sep15-like functions in endoplasmic reticulum and reactive oxygen species homeostasis to promote salt and osmotic stress resistance	Zhu, J. et al.	Plant Cell Environ	2019	10.1111/pce.13507
Sumoylation of BRI1-EMS-SUPPRESSOR 1 (BES1) by the SUMO E3 Ligase SIZ1 Negatively Regulates Brassinosteroids Signaling in Arabidopsis thaliana	Zhang, L. et al.	Plant Cell Physiol	2019	10.1093/pcp/pcz125
Knockdown of Arabidopsis ROOT UVB SENSITIVE4 Disrupts Anther Dehiscence by Suppressing Secondary Thickening in the Endothecium	Zhao, S.-Q. et al.	Plant Cell Physiol	2019	10.1093/pcp/pcz127
Rice FLUORESCENT1 Is Involved in the Regulation of Chlorophyll	Li, Z. et al.	Plant Cell Physiol	2019	10.1093/pcp/pcz129
Roles of Cytosolic Glutamine Synthetases in Arabidopsis Development and Stress Responses	Ji, Y. et al.	Plant Cell Physiol	2019	10.1093/pcp/pcy235
Brassinosteroid Induces Phosphorylation of the Plasma Membrane H+-ATPase during Hypocotyl Elongation in Arabidopsis thaliana	Minami, A. et al.	Plant Cell Physiol	2019	10.1093/pcp/pcz005
Inhibition of Pre-mRNA Splicing Promotes Root Hair Development in Arabidopsis thaliana	Ishizawa, M. et al.	Plant Cell Physiol	2019	10.1093/pcp/pcz150
Chloroplast-Localized Protoporphyrinogen IX Oxidase1 Is Involved in the Mitotic Cell Cycle in Arabidopsis	Li, J. et al.	Plant Cell Physiol	2019	10.1093/pcp/pcz135
Plasma Membrane-Associated Ca2+-Binding Protein PCaP1 is Involved in Root Hydrotropism of Arabidopsis thaliana	Tanaka-Takada, N. et al.	Plant Cell Physiol	2019	10.1093/pcp/pcz042
NADP-MALIC ENZYME 1 Affects Germination after Seed Storage in Arabidopsis thaliana	Yazdanpanah, F. et al.	Plant Cell Physiol	2019	10.1093/pcp/pcy213
Functional Divergence of PIN1 Paralogous Genes in Rice	Li, Y. et al.	Plant Cell Physiol	2019	10.1093/pcp/pcz159
A Moso Bamboo Drought-Induced 19 Protein, PeDi19-4, Enhanced Drought and Salt Tolerance in Plants via the ABA-Dependent Signaling Pathway	Wu, M. et al.	Plant Cell Physiol	2019	10.1093/pcp/pcy196
Improving seed germination and oil contents by regulating the GDSL transcriptional level in Brassica napus	Ding, L.-N. et al.	Plant Cell Rep	2019	10.1007/s00299-018-2365-7
SQUAMOSA promoter-binding protein-like 7 mediates copper deficiency response in the presence of high nitrogen in Arabidopsis thaliana	Mermod, M. et al.	Plant Cell Rep	2019	10.1007/s00299-019-02422-0
The heterologous expression of CmBBX22 delays leaf senescence and improves drought tolerance in Arabidopsis	Liu, Y. et al.	Plant Cell Rep	2019	10.1007/s00299-018-2345-y
A synthetic peptide encoded by a random DNA sequence inhibits discrete red light responses	Shuipys, T. et al.	Plant Direct	2019	10.1002/pld3.170
Auxin promotion of seedling growth via ARF5 is dependent on the brassinosteroid-regulated transcription factors BES1 and BEH4	Galstyan, A. et al.	Plant Direct	2019	10.1002/pld3.166
Genome-wide occupancy of histone H3K27 methyltransferases CURLY LEAF and SWINGER in Arabidopsis seedlings	Shu, J. et al.	Plant Direct	2019	10.1002/pld3.100
Genetic and physical interactions between the organellar mechanosensitive ion channel homologs MSL1, MSL2, and MSL3 reveal a role for inter-organellar communication in plant development	Lee, J.-S. et al.	Plant Direct	2019	10.1002/pld3.124
Do Arabidopsis Squamosa promoter binding Protein-Like genes act together in plant acclimation to copper or zinc deficiency?	Schulten, A. et al.	Plant Direct	2019	10.1002/pld3.150
MyROOT: a method and software for the semiautomatic measurement of primary root length in Arabidopsis seedlings	Betegón-Putze, I. et al.	Plant J	2019	10.1111/tpj.14297
Redox-sensitive bZIP68 plays a role in balancing stress tolerance with growth in Arabidopsis	Li, Y. et al.	Plant J	2019	10.1111/tpj.14476
Diurnal changes in concerted plant protein phosphorylation and acetylation in Arabidopsis organs and seedlings	Uhrig, R.-G. et al.	Plant J	2019	10.1111/tpj.14315
Non-specific phospholipases C, NPC2 and NPC6, are required for root growth in Arabidopsis	Ngo, A.-H. et al.	Plant J	2019	10.1111/tpj.14494
Jasmonic acid-inducible TSA1 facilitates ER body formation	Geem, K.-R. et al.	Plant J	2019	10.1111/tpj.14112
Loss of fumarylacetoacetate hydrolase causes light-dependent increases in protochlorophyllide and cell death in Arabidopsis	Zhi, T. et al.	Plant J	2019	10.1111/tpj.14235
Genetic screen for factors mediating PIN polarization in gravistimulated Arabidopsis thaliana hypocotyls	Rakusová, H. et al.	Plant J	2019	10.1111/tpj.14301
The overexpression of rice ACYL-CoA-BINDING PROTEIN2 increases grain size and bran oil content in transgenic rice	Guo, Z.-H. et al.	Plant J	2019	10.1111/tpj.14503
Design and visualization of second-generation cyanoisoindole-based fluorescent strigolactone analogs	Van, FALSEFALSE et al.	Plant J	2019	10.1111/tpj.14197
A large-scale circular RNA profiling reveals universal molecular mechanisms responsive to drought stress in maize and Arabidopsis	Zhang, P. et al.	Plant J	2019	10.1111/tpj.14267
Salt hypersensitivity is associated with excessive xylem development in a thermospermine-deficient mutant of Arabidopsis thaliana	Shinohara, S. et al.	Plant J	2019	10.1111/tpj.14448
The coordinated action of PPR4 and EMB2654 on each intron half mediates trans-splicing of rps12 transcripts in plant chloroplasts	Lee, K. et al.	Plant J	2019	10.1111/tpj.14509
Identification, characterization and field testing of Brassica napus mutants producing high-oleic oils	Bai, S. et al.	Plant J	2019	10.1111/tpj.14195
Identification of root transcriptional responses to shoot illumination in Arabidopsis thaliana	Miotto, Y.-E. et al.	Plant Mol Biol	2019	10.1007/s11103-019-00918-7
Wheat methionine sulfoxide reductase A4.1 interacts with heme oxygenase 1 to enhance seedling tolerance to salinity or drought stress	Ding, P. et al.	Plant Mol Biol	2019	10.1007/s11103-019-00901-2
The Arabidopsis E(1) subunit of the 2-oxoglutarate dehydrogenase complex modulates plant growth and seed production	Condori-Apfata, J.-A. et al.	Plant Mol Biol	2019	10.1007/s11103-019-00900-3
Loss of Arabidopsis Halotolerance 2-like (AHL), a 3'-phosphoadenosine-5'-phosphate phosphatase, suppresses insensitive response of Arabidopsis thaliana ring zinc finger 1 (atrzf1) mutant to abiotic stress	Shin, D.-J. et al.	Plant Mol Biol	2019	10.1007/s11103-019-00822-0
A Methyltransferase Trio Essential for Phosphatidylcholine Biosynthesis and Growth	Liu, Y.-C. et al.	Plant Physiol	2019	10.1104/pp.18.01408
WRINKLED1 Regulates BIOTIN ATTACHMENT DOMAIN-CONTAINING Proteins that Inhibit Fatty Acid Synthesis	Liu, H. et al.	Plant Physiol	2019	10.1104/pp.19.00587
Deetiolation Enhances Phototropism by Modulating NON-PHOTOTROPIC HYPOCOTYL3 Phosphorylation Status	Sullivan, S. et al.	Plant Physiol	2019	10.1104/pp.19.00206
Tri-Hydroxy-Triacylglycerol Is Efficiently Produced by Position-Specific Castor Acyltransferases	Lunn, D. et al.	Plant Physiol	2019	10.1104/pp.18.01409
A Mobile Auxin Signal Connects Temperature Sensing in Cotyledons with Growth Responses in Hypocotyls	Bellstaedt, J. et al.	Plant Physiol	2019	10.1104/pp.18.01377
Metabolic Alterations in the Enoyl-CoA Hydratase 2 Mutant Disrupt Peroxisomal Pathways in Seedlings	Li, Y. et al.	Plant Physiol	2019	10.1104/pp.19.00300
Pivotal Roles of Cryptochromes 1a and 2 in Tomato Development and Physiology	Fantini, E. et al.	Plant Physiol	2019	10.1104/pp.18.00793
Extracellular ATP Shapes a Defense-Related Transcriptome Both Independently and along with Other Defense Signaling Pathways	Jewell, J.-B. et al.	Plant Physiol	2019	10.1104/pp.18.01301
Salicylic Acid Affects Root Meristem Patterning via Auxin Distribution in a Concentration-Dependent Manner	Pasternak, T. et al.	Plant Physiol	2019	10.1104/pp.19.00130
Senescence and Defense Pathways Contribute to Heterosis	Gonzalez-Bayon, R. et al.	Plant Physiol	2019	10.1104/pp.18.01205
Extensive Posttranscriptional Regulation of Nuclear Gene Expression by Plastid Retrograde Signals	Wu, G.-Z. et al.	Plant Physiol	2019	10.1104/pp.19.00421
A Deep Learning-Based Approach for High-Throughput Hypocotyl Phenotyping	Dobos, O. et al.	Plant Physiol	2019	10.1104/pp.19.00728
Mitochondrial Pyruvate Dehydrogenase Contributes to Auxin-Regulated Organ Development	Ohbayashi, I. et al.	Plant Physiol	2019	10.1104/pp.18.01460
HY5 Interacts with the Histone Deacetylase HDA15 to Repress Hypocotyl Cell Elongation in Photomorphogenesis	Zhao, L. et al.	Plant Physiol	2019	10.1104/pp.19.00055
Identification of the Arabidopsis Calmodulin-Dependent NAD(+) Kinase That Sustains the Elicitor-Induced Oxidative Burst	Dell'Aglio, E. et al.	Plant Physiol	2019	10.1104/pp.19.00912
Pinstatic Acid Promotes Auxin Transport by Inhibiting PIN Internalization	Oochi, A. et al.	Plant Physiol	2019	10.1104/pp.19.00201
Transcriptome Analysis and Identification of a Transcriptional Regulatory Network in the Response to H(2)O(2)	Hieno, A. et al.	Plant Physiol	2019	10.1104/pp.18.01426
A Family of NAI2-Interacting Proteins in the Biogenesis of the ER Body and Related Structures	Wang, Z. et al.	Plant Physiol	2019	10.1104/pp.18.01500
CALMODULIN-BINDING TRANSCRIPTION ACTIVATOR 6: A Key Regulator of Na(+) Homeostasis during Germination	Shkolnik, D. et al.	Plant Physiol	2019	10.1104/pp.19.00119
GOLDEN2-LIKE Transcription Factors Regulate WRKY40 Expression in Response to Abscisic Acid	Ahmad, R. et al.	Plant Physiol	2019	10.1104/pp.18.01466
Synergistic Pectin Degradation and Guard Cell Pressurization Underlie Stomatal Pore Formation	Rui, Y. et al.	Plant Physiol	2019	10.1104/pp.19.00135
Characterization of Maize Phytochrome-Interacting Factors in Light Signaling and Photomorphogenesis	Wu, G. et al.	Plant Physiol	2019	10.1104/pp.19.00239
A Synthetic Oxygen Sensor for Plants Based on Animal Hypoxia Signaling	Iacopino, S. et al.	Plant Physiol	2019	10.1104/pp.18.01003
ROS1-Dependent DNA Demethylation Is Required for ABA-Inducible NIC3 Expression	Kim, J.-S. et al.	Plant Physiol	2019	10.1104/pp.18.01471
Phosphate Starvation Alters Abiotic-Stress-Induced Cytosolic Free Calcium Increases in Roots	Matthus, E. et al.	Plant Physiol	2019	10.1104/pp.18.01469
Glucose-Regulated HLP1 Acts as a Key Molecule in Governing Thermomemory	Sharma, M. et al.	Plant Physiol	2019	10.1104/pp.18.01371
Ascorbic Acid Integrates the Antagonistic Modulation of Ethylene and Abscisic Acid in the Accumulation of Reactive Oxygen Species	Yu, Y. et al.	Plant Physiol	2019	10.1104/pp.18.01250
Nuclear Prohibitin3 Maintains Genome Integrity and Cell Proliferation in the Root Meristem through Minichromosome Maintenance 2	Huang, R. et al.	Plant Physiol	2019	10.1104/pp.18.01463
Modulation of Auxin Signaling and Development by Polyadenylation Machinery	Zeng, W. et al.	Plant Physiol	2019	10.1104/pp.18.00782
Leaf Endoplasmic Reticulum Bodies Identified in Arabidopsis Rosette Leaves Are Involved in Defense against Herbivory	Nakazaki, A. et al.	Plant Physiol	2019	10.1104/pp.18.00984
The constitutive expression of alfalfa MsMYB2L enhances salinity and drought tolerance of Arabidopsis thaliana	Song, Y. et al.	Plant Physiol Biochem	2019	10.1016/j.plaphy.2019.06.007
The expression of alfalfa MsPP2CA1 gene confers ABA sensitivity and abiotic stress tolerance on Arabidopsis thaliana	Dong, W. et al.	Plant Physiol Biochem	2019	10.1016/j.plaphy.2019.09.004
Weisiensin B inhibits primary and lateral root development by interfering with polar auxin transport in Arabidopsis thaliana	Li, P. et al.	Plant Physiol Biochem	2019	10.1016/j.plaphy.2019.04.020
Limited ventilation causes stress and changes in Arabidopsis morphological, physiological and molecular phenotype during in vitro growth	Matuszkiewicz, M. et al.	Plant Physiol Biochem	2019	10.1016/j.plaphy.2018.11.003
Overexpression of the NAC transcription factor JUNGBRUNNEN1 (JUB1) increases salinity tolerance in tomato	Alshareef, N.-O. et al.	Plant Physiol Biochem	2019	10.1016/j.plaphy.2019.04.038
Identification of a role for an E6-like 1 gene in early pollen-stigma interactions in Arabidopsis thaliana	Doucet, J. et al.	Plant Reprod	2019	10.1007/s00497-019-00372-x
Adapting INTACT to analyse cell-type-specific transcriptomes and nucleocytoplasmic mRNA dynamics in the Arabidopsis embryo	Palovaara, J. et al.	Plant Reprod	2019	10.1007/s00497-018-0347-0
Phenylalanine roles in the seed-to-seedling stage: Not just an amino acid	Perkowski, M.-C. et al.	Plant Sci	2019	10.1016/j.plantsci.2019.110223
CONSTITUTIVE TRIPLE RESPONSE1 and PIN2 act in a coordinate manner to support the indeterminate root growth and meristem cell proliferating activity in Arabidopsis seedlings	Méndez-Bravo, A. et al.	Plant Sci	2019	10.1016/j.plantsci.2018.11.019
Comprehensive expression analysis of Arabidopsis GA2-oxidase genes and their functional insights	Li, C. et al.	Plant Sci	2019	10.1016/j.plantsci.2019.04.023
Y(2)SK(2) and SK(3) type dehydrins from Agapanthus praecox can improve plant stress tolerance and act as multifunctional protectants	Yang, Z. et al.	Plant Sci	2019	10.1016/j.plantsci.2019.03.012
AtSIZ1 improves salt tolerance by maintaining ionic homeostasis and osmotic balance in Arabidopsis	Han, G. et al.	Plant Sci	2019	10.1016/j.plantsci.2019.05.002
ZmHsf05, a new heat shock transcription factor from Zea mays L. improves thermotolerance in Arabidopsis thaliana and rescues thermotolerance defects of the athsfa2 mutant	Li, G.-L. et al.	Plant Sci	2019	10.1016/j.plantsci.2019.03.002
Over-expression of an R2R3 MYB Gene, GhMYB73, increases tolerance to salt stress in transgenic Arabidopsis	Zhao, Y. et al.	Plant Sci	2019	10.1016/j.plantsci.2019.05.021
OsBBX14 promotes photomorphogenesis in rice by activating OsHY5L1 expression under blue light conditions	Bai, B. et al.	Plant Sci	2019	10.1016/j.plantsci.2019.04.017
STO and GA negatively regulate UV-B-induced Arabidopsis root growth inhibition	Lyu, G. et al.	Plant Signal Behav	2019	10.1080/15592324.2019.1675471
Detecting of chloroplast circular RNAs in Arabidopsis thaliana	Liu, S. et al.	Plant Signal Behav	2019	10.1080/15592324.2019.1621088
Sodium chloride primes JA-independent defense against Spodoptera litura (Fabricius) larvae in Arabidopsis thaliana	Xiao, M. et al.	Plant Signal Behav	2019	10.1080/15592324.2019.1607466
Ethylene signaling plays a pivotal role in mechanical-stress-induced root-growth cessation in Arabidopsis thaliana	Okamoto, T. et al.	Plant Signal Behav	2019	10.1080/15592324.2019.1669417
A calcium sensor calcineurin B-like 9 negatively regulates cold tolerance via calcium signaling in Arabidopsis thaliana	Gao, Y. et al.	Plant Signal Behav	2019	10.1080/15592324.2019.1573099
Histone demethylases control root elongation in response to stress-signaling hormone abscisic acid	Wu, J. et al.	Plant Signal Behav	2019	10.1080/15592324.2019.1604019
Overexpression of the Arabidopsis and winter squash superoxide dismutase genes enhances chilling tolerance via ABA-sensitive transcriptional regulation in transgenic Arabidopsis	Lin, K.-H. et al.	Plant Signal Behav	2019	10.1080/15592324.2019.1685728
Transcriptome analysis of shade avoidance and shade tolerance in conifers	Ranade, S.-S. et al.	Planta	2019	10.1007/s00425-019-03160-z
Phytochrome-interacting factor-like protein OsPIL15 integrates light and gravitropism to regulate tiller angle in rice	Xie, C. et al.	Planta	2019	10.1007/s00425-019-03149-8
Comparative sensitivity to gamma radiation at the organismal, cell and DNA level in young plants of Norway spruce, Scots pine and Arabidopsis thaliana	Blagojevic, D. et al.	Planta	2019	10.1007/s00425-019-03250-y
Molecular cloning and functional characterization of a seed-specific VvβVPE gene promoter from Vitis vinifera	Gong, P. et al.	Planta	2019	10.1007/s00425-019-03197-0
Elevated carbon dioxide decreases the adverse effects of higher temperature and drought stress by mitigating oxidative stress and improving water status in Arabidopsis thaliana	Abo, FALSEFALSE et al.	Planta	2019	10.1007/s00425-019-03213-3
Effect of Thermospermine on the Growth and Expression of Polyamine-Related Genes in Rice Seedlings	Miyamoto, M. et al.	Plants (Basel)	2019	10.3390/plants8080269
Profiling the Abiotic Stress Responsive microRNA Landscape of Arabidopsis thaliana	Pegler, J.-L. et al.	Plants (Basel)	2019	10.3390/plants8030058
Nitrogen Dioxide at Ambient Concentrations Induces Nitration and Degradation of PYR/PYL/RCAR Receptors to Stimulate Plant Growth: A Hypothetical Model	Takahashi, M. et al.	Plants (Basel)	2019	10.3390/plants8070198
The Arabidopsis MYB96 Transcription Factor Mediates ABA-Dependent Triacylglycerol Accumulation in Vegetative Tissues under Drought Stress Conditions	Lee, H.-G. et al.	Plants (Basel)	2019	10.3390/plants8090296
CLE-CLAVATA1 Signaling Pathway Modulates Lateral Root Development under Sulfur Deficiency	Dong, W. et al.	Plants (Basel)	2019	10.3390/plants8040103
Glucosinolate Distribution in the Aerial Parts of sel1-10, a Disruption Mutant of the Sulfate Transporter SULTR1;2, in Mature Arabidopsis thaliana Plants	Morikawa-Ichinose, T. et al.	Plants (Basel)	2019	10.3390/plants8040095
Coordinated circadian timing through the integration of local inputs in Arabidopsis thaliana	Greenwood, M. et al.	PLoS Biol	2019	10.1371/journal.pbio.3000407
Chloroplast-localized iron superoxide dismutases FSD2 and FSD3 are functionally distinct in Arabidopsis	Gallie, D.-R. et al.	PLoS One	2019	10.1371/journal.pone.0220078
Melatonin acts synergistically with auxin to promote lateral root development through fine tuning auxin transport in Arabidopsis thaliana	Ren, S. et al.	PLoS One	2019	10.1371/journal.pone.0221687
Plant growth-promoting activity of beta-propeller protein YxaL secreted from Bacillus velezensis strain GH1-13	Kim, Y.-H. et al.	PLoS One	2019	10.1371/journal.pone.0207968
Isolation and characterization of the EgWRI1 promoter from oil palm (Elaeis guineensis Jacq.) and its response to environmental stress and ethylene	Zhang, Q. et al.	PLoS One	2019	10.1371/journal.pone.0225115
Two E3 ligases antagonistically regulate the UV-B response in Arabidopsis	Ren, H. et al.	Proc Natl Acad Sci U S A	2019	10.1073/pnas.1816268116
The retrograde signaling protein GUN1 regulates tetrapyrrole biosynthesis	Shimizu, T. et al.	Proc Natl Acad Sci U S A	2019	10.1073/pnas.1911251116
The bacterial volatile dimethyl-hexa-decylamine reveals an antagonistic interaction between jasmonic acid and cytokinin in controlling primary root growth of Arabidopsis seedlings	Vázquez-Chimalhua, E. et al.	Protoplasma	2019	10.1007/s00709-018-1327-9
Determinate root development in the halted primary root1 mutant of Arabidopsis correlates with death of root initial cells and an enhanced auxin response	Raya-González, J. et al.	Protoplasma	2019	10.1007/s00709-019-01409-8
Negative Modulation of Bystander DNA Repair Potential by X-Ray Targeted Tissue Volume in Arabidopsis thaliana	Deng, C. et al.	Radiat Res	2019	10.1667/RR15314.1
Chemical enhancers of posttranscriptional gene silencing in Arabidopsis	Jay, F. et al.	RNA	2019	10.1261/rna.068627.118
Root hairs enhance Arabidopsis seedling survival upon soil disruption	Choi, H.-S. et al.	Sci Rep	2019	10.1038/s41598-019-47733-0
New insights of low-temperature plasma effects on germination of three genotypes of Arabidopsis thaliana seeds under osmotic and saline stresses	Bafoil, M. et al.	Sci Rep	2019	10.1038/s41598-019-44927-4
Effects of green seaweed extract on Arabidopsis early development suggest roles for hormone signalling in plant responses to algal fertilisers	Ghaderiardakani, F. et al.	Sci Rep	2019	10.1038/s41598-018-38093-2
Sugar-induced de novo cytokinin biosynthesis contributes to Arabidopsis growth under elevated CO(2)	Kiba, T. et al.	Sci Rep	2019	10.1038/s41598-019-44185-4
Long DCL4-substrate dsRNAs efficiently induce RNA interference in plant cells	Kakiyama, S. et al.	Sci Rep	2019	10.1038/s41598-019-43443-9
Identification of a binding protein for sesamin and characterization of its roles in plant growth	Tera, M. et al.	Sci Rep	2019	10.1038/s41598-019-45003-7
Formation of biologically active benzodiazepine metabolites in Arabidopsis thaliana cell cultures and vegetable plants under hydroponic conditions	Dudley, S. et al.	Sci Total Environ	2019	10.1016/j.scitotenv.2019.01.259
Soil bacterial diffusible and volatile organic compounds inhibit Phytophthora capsici and promote plant growth	Syed-Ab-Rahman, S.-F. et al.	Sci Total Environ	2019	10.1016/j.scitotenv.2019.07.061
Transcriptomic analysis of two endophytes involved in enhancing salt stress ability of Arabidopsis thaliana	Dong, Z.-Y. et al.	Sci Total Environ	2019	10.1016/j.scitotenv.2019.05.483
Involvement of Populus CLEL peptides in root development	Tian, D. et al.	Tree Physiol	2019	10.1093/treephys/tpz084
Hairy root culture as a valuable tool for allelopathic studies in apple	Stani?i?, M. et al.	Tree Physiol	2019	10.1093/treephys/tpz006
A comparative analysis of exopolysaccharide and phytohormone secretions by four drought-tolerant rhizobacterial strains and their impact on osmotic-stress mitigation in Arabidopsis thaliana	Ghosh, D. et al.	World J Microbiol Biotechnol	2019	10.1007/s11274-019-2659-0
Enhanced vascular activity of a new chimeric promoter containing the full CaMV 35S promoter and the plant XYLOGEN PROTEIN 1 promoter	Chen, Y.-M. et al.	3 Biotech	2018	10.1007/s13205-018-1379-8
GmLEA2-1, a late embryogenesis abundant protein gene isolated from soybean (Glycine max (L.) Merr.), confers tolerance to abiotic stress	Wang, Z. et al.	Acta Biol Hung	2018	10.1556/018.68.2018.3.4
The fitness benefits of germinating later than neighbors	Leverett, L.-D. et al.	Am J Bot	2018	10.1002/ajb2.1004
Cytokinin is involved in TPS22-mediated selenium tolerance in Arabidopsis thaliana	Jiang, L. et al.	Ann Bot	2018	10.1093/aob/mcy093
To be serrate or pinnate: diverse leaf forms of yarrows (Achillea) are linked to differential expression patterns of NAM genes	Sha, S. et al.	Ann Bot	2018	10.1093/aob/mcx152
Methanol induces cytosolic calcium variations, membrane depolarization and ethylene production in arabidopsis and tobacco	Tran, D. et al.	Ann Bot	2018	10.1093/aob/mcy038
Arabidopsis thaliana plants lacking the ARP2/3 complex show defects in cell wall assembly and auxin distribution	Pratap, FALSEFALSE et al.	Ann Bot	2018	10.1093/aob/mcx178
Streptomyces AcH 505 triggers production of a salicylic acid analogue in the fungal pathogen Heterobasidion abietinum that enhances infection of Norway spruce seedlings	Keilhofer, N. et al.	Antonie Van Leeuwenhoek	2018	10.1007/s10482-018-1017-9
Utilization of single-image normalized difference vegetation index (SI-NDVI) for early plant stress detection	Beisel, N.-S. et al.	Appl Plant Sci	2018	10.1002/aps3.1186
IRE1B degrades RNAs encoding proteins that interfere with the induction of autophagy by ER stress in Arabidopsis thaliana	Bao, Y. et al.	Autophagy	2018	10.1080/15548627.2018.1462426
Analysis of Autophagic Activity Using ATG8 Lipidation Assay in Arabidopsis thaliana	Luo, M. et al.	Bio Protoc	2018	10.21769/BioProtoc.2880
An Image Analysis Pipeline to Quantify Emerging Cracks in Materials or Adhesion Defects in Living Tissues	Verger, S. et al.	Bio Protoc	2018	10.21769/BioProtoc.3036
Fluorescein Transport Assay to Assess Bulk Flow of Molecules Through the Hypocotyl in Arabidopsis thaliana	Duran-Nebreda, S. et al.	Bio Protoc	2018	10.21769/BioProtoc.2791
Membrane glycerolipid equilibrium under endoplasmic reticulum stress in Arabidopsis thaliana	Yu, C.-Y. et al.	Biochem Biophys Res Commun	2018	10.1016/j.bbrc.2018.03.025
Increased salt and drought tolerance by D-pinitol production in transgenic Arabidopsis thaliana	Ahn, C.-H. et al.	Biochem Biophys Res Commun	2018	10.1016/j.bbrc.2018.08.183
Molecular identification of BrHAB2a, one of the two AtHAB2-like proteins in Brassica rapa, is an important component of ABA signaling	Li, G. et al.	Biochem Biophys Res Commun	2018	10.1016/j.bbrc.2018.04.185
Genetic dissection of cyclic pyranopterin monophosphate biosynthesis in plant mitochondria	Kruse, I. et al.	Biochem J	2018	10.1042/BCJ20170559
Plant Stature Related receptor-like Kinanse2 (PSRK2) acts as a factor that determines stem elongation toward gibberellins response in rice	Li, Y. et al.	Biosci Biotechnol Biochem	2018	10.1080/09168451.2018.1501266
CIPK9 is involved in seed oil regulation in Brassica napus L. and Arabidopsis thaliana (L.) Heynh	Guo, Y. et al.	Biotechnol Biofuels	2018	10.1186/s13068-018-1122-z
A comparison of heat-stress transcriptome changes between wild-type Arabidopsis pollen and a heat-sensitive mutant harboring a knockout of cyclic nucleotide-gated cation channel 16 (cngc16)	Rahmati, FALSEFALSE et al.	BMC Genomics	2018	10.1186/s12864-018-4930-4
Analysis of a novel mutant allele of GSL8 reveals its key roles in cytokinesis and symplastic trafficking in Arabidopsis	Saatian, B. et al.	BMC Plant Biol	2018	10.1186/s12870-018-1515-y
The antibiotic peptaibol alamethicin from Trichoderma permeabilises Arabidopsis root apical meristem and epidermis but is antagonised by cellulase-induced resistance to alamethicin	Dotson, B.-R. et al.	BMC Plant Biol	2018	10.1186/s12870-018-1370-x
Jasmonate promotes auxin-induced adventitious rooting in dark-grown Arabidopsis thaliana seedlings and stem thin cell layers by a cross-talk with ethylene signalling and a modulation of xylogenesis	Fattorini, L. et al.	BMC Plant Biol	2018	10.1186/s12870-018-1392-4
Salt hypersensitive mutant 9, a nucleolar APUM23 protein, is essential for salt sensitivity in association with the ABA signaling pathway in Arabidopsis	Huang, K.-C. et al.	BMC Plant Biol	2018	10.1186/s12870-018-1255-z
The AMSH3 ESCRT-III-Associated Deubiquitinase Is Essential for Plant Immunity	Schultz-Larsen, T. et al.	Cell Rep	2018	10.1016/j.celrep.2018.11.011
Characterization of somatic embryogenesis initiated from the Arabidopsis shoot apex	Kadokura, S. et al.	Dev Biol	2018	10.1016/j.ydbio.2018.04.023
Microsynteny analysis to understand evolution and impact of polyploidization on MIR319 family within Brassicaceae	Joshi, G. et al.	Dev Genes Evol	2018	10.1007/s00427-018-0620-0
Cell wall integrity modulates Arabidopsis thaliana cell cycle gene expression in a cytokinin- and nitrate reductase-dependent manner	Gigli-Bisceglia, N. et al.	Development	2018	10.1242/dev.166678
Role of carbon ion beams irradiation in mitigating cold stress in Arabidopsis thaliana	Wang, L. et al.	Ecotoxicol Environ Saf	2018	10.1016/j.ecoenv.2018.07.013
Anisotropic growth is achieved through the additive mechanical effect of material anisotropy and elastic asymmetry	Bou, FALSEFALSE et al.	Elife	2018	10.7554/eLife.38161
Metabolism of sulfamethoxazole in Arabidopsis thaliana cells and cucumber seedlings	Dudley, S. et al.	Environ Pollut	2018	10.1016/j.envpol.2018.07.094
Toxic effect and mechanism of four ionic liquids on seedling taproots of Arabidopsis thaliana	Li, M. et al.	Environ Sci Pollut Res Int	2018	10.1007/s11356-018-1621-2
AtROP6 is involved in reactive oxygen species signaling in response to iron-deficiency stress in Arabidopsis thaliana	Zhai, L. et al.	FEBS Lett	2018	10.1002/1873-3468.13257
The Grape VlWRKY3 Gene Promotes Abiotic and Biotic Stress Tolerance in Transgenic Arabidopsis thaliana	Guo, R. et al.	Front Plant Sci	2018	10.3389/fpls.2018.00545
Arabidopsis IQM4, a Novel Calmodulin-Binding Protein, Is Involved With Seed Dormancy and Germination in Arabidopsis	Zhou, Y.-P. et al.	Front Plant Sci	2018	10.3389/fpls.2018.00721
Benzyl Cyanide Leads to Auxin-Like Effects Through the Action of Nitrilases in Arabidopsis thaliana	Urbancsok, J. et al.	Front Plant Sci	2018	10.3389/fpls.2018.01240
A Dynamic Multi-Tissue Flux Balance Model Captures Carbon and Nitrogen Metabolism and Optimal Resource Partitioning During Arabidopsis Growth	Shaw, R. et al.	Front Plant Sci	2018	10.3389/fpls.2018.00884
Corrigendum: An Ethylene-Protected Achilles' Heel of Etiolated Seedlings for Arthropod Deterrence	Boex-Fontvieille, E. et al.	Front Plant Sci	2018	10.3389/fpls.2018.01741
The Tonoplastic Inositol Transporter INT1 From Arabidopsis thaliana Impacts Cell Elongation in a Sucrose-Dependent Way	Strobl, S.-M. et al.	Front Plant Sci	2018	10.3389/fpls.2018.01657
NADP-Dependent Malic Enzyme 1 Participates in the Abscisic Acid Response in Arabidopsis thaliana	Arias, C.-L. et al.	Front Plant Sci	2018	10.3389/fpls.2018.01637
Phosphorylation of Ribosomal Protein RPS6 Integrates Light Signals and Circadian Clock Signals	Enganti, R. et al.	Front Plant Sci	2018	10.3389/fpls.2017.02210
AP2/ERF Family Transcription Factors ORA59 and RAP2.3 Interact in the Nucleus and Function Together in Ethylene Responses	Kim, N.-Y. et al.	Front Plant Sci	2018	10.3389/fpls.2018.01675
Gene Expression Pattern and Protein Localization of Arabidopsis Phospholipase D Alpha 1 Revealed by Advanced Light-Sheet and Super-Resolution Microscopy	Novák, D. et al.	Front Plant Sci	2018	10.3389/fpls.2018.00371
Identification and Functional Analysis of a Protein Disulfide Isomerase (AtPDI1) in Arabidopsis thaliana	Zhang, Z. et al.	Front Plant Sci	2018	10.3389/fpls.2018.00913
Both NaCl and H(2)O(2) Long-Term Stresses Affect Basal Cytosolic Ca(2+) Levels but Only NaCl Alters Cytosolic Ca(2+) Signatures in Arabidopsis	Liu, L. et al.	Front Plant Sci	2018	10.3389/fpls.2018.01390
Cellular Patterning of Arabidopsis Roots Under Low Phosphate Conditions	Janes, G. et al.	Front Plant Sci	2018	10.3389/fpls.2018.00735
FIP1 Plays an Important Role in Nitrate Signaling and Regulates CIPK8 and CIPK23 Expression in Arabidopsis	Wang, C. et al.	Front Plant Sci	2018	10.3389/fpls.2018.00593
Role for Arabidopsis PLC7 in Stomatal Movement, Seed Mucilage Attachment, and Leaf Serration	van, FALSEFALSE et al.	Front Plant Sci	2018	10.3389/fpls.2018.01721
Genome-Wide Association Study of Cadmium Accumulation at the Seedling Stage in Rapeseed (Brassica napus L.)	Chen, L. et al.	Front Plant Sci	2018	10.3389/fpls.2018.00375
Characterization and Expression Patterns of Auxin Response Factors in Wheat	Qiao, L. et al.	Front Plant Sci	2018	10.3389/fpls.2018.01395
Aquaporin AtTIP5;1 as an essential target of gibberellins promotes hypocotyl cell elongation in Arabidopsis thaliana under excess boron stress	Pang, Y. et al.	Funct Plant Biol	2018	10.1071/FP16444
Two native types of phytochrome A, phyA' and phyA", differ by the state of phosphorylation at the N-terminus as revealed by fluorescence investigations of the Ser/Ala mutant of rice phyA expressed in transgenic Arabidopsis	Sineshchekov, V.-A. et al.	Funct Plant Biol	2018	10.1071/FP16261
Genetic Interactions Between BOB1 and Multiple 26S Proteasome Subunits Suggest a Role for Proteostasis in Regulating Arabidopsis Development	Silverblatt-Buser, E.-W. et al.	G3 (Bethesda)	2018	10.1534/g3.118.300496
GmPLP1, a PAS/LOV protein, functions as a possible new type of blue light photoreceptor in soybean	Li, Y. et al.	Gene	2018	10.1016/j.gene.2017.12.016
EFR-Mediated Innate Immune Response in Arabidopsis thaliana is a Useful Tool for Identification of Novel ERQC Modulators	Lia, A. et al.	Genes (Basel)	2018	10.3390/genes10010015
Genome-Wide Identification of the Alba Gene Family in Plants and Stress-Responsive Expression of the Rice Alba Genes	Verma, J.-K. et al.	Genes (Basel)	2018	10.3390/genes9040183
The LNK Gene Family: At the Crossroad between Light Signaling and the Circadian Clock	de, FALSEFALSE et al.	Genes (Basel)	2018	10.3390/genes10010002
Sucrose Signaling Regulates Anthocyanin Biosynthesis Through a MAPK Cascade in Arabidopsis thaliana	Meng, L.-S. et al.	Genetics	2018	10.1534/genetics.118.301470
A Rice B-Box Protein, OsBBX14, Finely Regulates Anthocyanin Biosynthesis in Rice	Kim, D.-H. et al.	Int J Mol Sci	2018	10.3390/ijms19082190
Expression of a Grape VqSTS36-Increased Resistance to Powdery Mildew and Osmotic Stress in Arabidopsis but Enhanced Susceptibility to Botrytis cinerea in Arabidopsis and Tomato	Huang, L. et al.	Int J Mol Sci	2018	10.3390/ijms19102985
Functional Analysis of the Arabidopsis thaliana CDPK-Related Kinase Family: AtCRK1 Regulates Responses to Continuous Light	Baba, A.-I. et al.	Int J Mol Sci	2018	10.3390/ijms19051282
Functional Characterization of the Steroid Reductase Genes GmDET2a and GmDET2b form Glycine max	Huo, W. et al.	Int J Mol Sci	2018	10.3390/ijms19030726
Vascular Plant One-Zinc-Finger (VOZ) Transcription Factors Are Positive Regulators of Salt Tolerance in Arabidopsis	Prasad, FALSEFALSE et al.	Int J Mol Sci	2018	10.3390/ijms19123731
Overexpression of a SBP-Box Gene (VpSBP16) from Chinese Wild Vitis Species in Arabidopsis Improves Salinity and Drought Stress Tolerance	Hou, H. et al.	Int J Mol Sci	2018	10.3390/ijms19040940
Molecular Identification and Characterization of Hydroxycinnamoyl Transferase in Tea Plants (Camellia sinensis L.)	Sun, C.-H. et al.	Int J Mol Sci	2018	10.3390/ijms19123938
NADP-Malate Dehydrogenase of Sweet Sorghum Improves Salt Tolerance of Arabidopsis thaliana	Guo, Y. et al.	J Agric Food Chem	2018	10.1021/acs.jafc.8b02159
Design of a New Glutamine-Fipronil Conjugate with α-Amino Acid Function and Its Uptake by A. thaliana Lysine Histidine Transporter 1 ( AtLHT1)	Jiang, X. et al.	J Agric Food Chem	2018	10.1021/acs.jafc.8b02287
AtLHT1 Transporter Can Facilitate the Uptake and Translocation of a Glycinergic-Chlorantraniliprole Conjugate in Arabidopsis thaliana	Chen, Y. et al.	J Agric Food Chem	2018	10.1021/acs.jafc.8b03591
Bioactive Resorcylic Acid Lactones with Different Ring Systems from Desert Plant Chaetosphaeronema hispidulum. [corrected]	Zhang, X.-Y. et al.	J Agric Food Chem	2018	10.1021/acs.jafc.8b02648
Arabidopsis thaliana GH3.15 acyl acid amido synthetase has a highly specific substrate preference for the auxin precursor indole-3-butyric acid	Sherp, A.-M. et al.	J Biol Chem	2018	10.1074/jbc.RA118.002006
Cortical microtubule orientation in Arabidopsis thaliana root meristematic zone depends on cell division and requires severing by katanin	Panteris, E. et al.	J Biol Res (Thessalon)	2018	10.1186/s40709-018-0082-6
PATELLINS are regulators of auxin-mediated PIN1 relocation and plant development in Arabidopsis thaliana	Tejos, R. et al.	J Cell Sci	2018	10.1242/jcs.204198
Stress granule formation is induced by a threshold temperature rather than a temperature difference in Arabidopsis	Hamada, T. et al.	J Cell Sci	2018	10.1242/jcs.216051
Calmodulin antagonist affects peroxisomal functionality by disrupting both peroxisomal Ca(2+) and protein import	Corpas, F.-J. et al.	J Cell Sci	2018	10.1242/jcs.201467
Antioxidant response of Arabidopsis thaliana seedlings to oxidative stress induced by carbon ion beams irradiation	Wang, L. et al.	J Environ Radioact	2018	10.1016/j.jenvrad.2018.09.018
Arabidopsis MKK10-MPK6 mediates red-light-regulated opening of seedling cotyledons through phosphorylation of PIF3	Xin, X. et al.	J Exp Bot	2018	10.1093/jxb/erx418
Phytochrome B regulates resource allocation in Brassica rapa	Arsovski, A.-A. et al.	J Exp Bot	2018	10.1093/jxb/ery080
A protein phosphatase 2C, AP2C1, interacts with and negatively regulates the function of CIPK9 under potassium-deficient conditions in Arabidopsis	Singh, A. et al.	J Exp Bot	2018	10.1093/jxb/ery182
MicroRNA1917 targets CTR4 splice variants to regulate ethylene responses in tomato	Wang, Y. et al.	J Exp Bot	2018	10.1093/jxb/erx469
Phot2-regulated relocation of NPH3 mediates phototropic response to high-intensity blue light in Arabidopsis thaliana	Zhao, X. et al.	J Integr Plant Biol	2018	10.1111/jipb.12639
Rab-H1b is essential for trafficking of cellulose synthase and for hypocotyl growth in Arabidopsis thaliana	He, M. et al.	J Integr Plant Biol	2018	10.1111/jipb.12694
Arabidopsis thaliana NOP10 is required for gametophyte formation	Li, L.-X. et al.	J Integr Plant Biol	2018	10.1111/jipb.12652
Delivery of Abscisic Acid to Plants Using Glutathione Responsive Mesoporous Silica Nanoparticles	Sun, D. et al.	J Nanosci Nanotechnol	2018	10.1166/jnn.2018.14262
Geomagnetic field impacts on cryptochrome and phytochrome signaling	Agliassa, C. et al.	J Photochem Photobiol B	2018	10.1016/j.jphotobiol.2018.05.027
Effects of weak static magnetic fields on the gene expression of seedlings of Arabidopsis thaliana	Dhiman, S.-K. et al.	J Plant Physiol	2018	10.1016/j.jplph.2018.08.016
Origanum vulgare essential oils inhibit glutamate and aspartate metabolism altering the photorespiratory pathway in Arabidopsis thaliana seedlings	Araniti, F. et al.	J Plant Physiol	2018	10.1016/j.jplph.2018.10.006
A transposition-active Phyllostachys edulis long terminal repeat (LTR) retrotransposon	Zhou, M. et al.	J Plant Res	2018	10.1007/s10265-017-0983-8
iTRAQ-based analysis of the Arabidopsis proteome reveals insights into the potential mechanisms of anthocyanin accumulation regulation in response to phosphate deficiency	Wang, Z.-Q. et al.	J Proteomics	2018	10.1016/j.jprot.2018.06.006
A Flexible Low Cost Hydroponic System for Assessing Plant Responses to Small Molecules in Sterile Conditions	Monte-Bello, C.-C. et al.	J Vis Exp	2018	10.3791/57800
Seaweed Extract (Stella Maris(?)) Activates Innate Immune Responses in Arabidopsis thaliana and Protects Host against Bacterial Pathogens	Cook, J. et al.	Mar Drugs	2018	10.3390/md16070221
Overexpression of AtWRKY50 is correlated with enhanced production of sinapic derivatives in Arabidopsis	Hussain, FALSEFALSE et al.	Metabolomics	2018	10.1007/s11306-018-1317-0
Multi-Parametric Screening in Arabidopsis thaliana Seedlings	Nguyen, L. et al.	Methods Mol Biol	2018	10.1007/978-1-4939-7874-8_1
Novel Micro-Phenotyping Approach to Chemical Genetic Screening for Increased Plant Tolerance to Abiotic Stress	Fozard, S. et al.	Methods Mol Biol	2018	10.1007/978-1-4939-7874-8_2
Quantitative Trait Loci for Root Growth Response to Cadaverine in Arabidopsis	Gibbs, N.-M. et al.	Methods Mol Biol	2018	10.1007/978-1-4939-7398-9_22
Growth Rate Normalization Method to Assess Gravitropic Root Growth	Sch?ller, M. et al.	Methods Mol Biol	2018	10.1007/978-1-4939-7747-5_15
Genetic and Phenotypic Analysis of Lateral Root Development in Arabidopsis thaliana	Napsucialy-Mendivil, S. et al.	Methods Mol Biol	2018	10.1007/978-1-4939-7747-5_4
ER Microsome Preparation in Arabidopsis thaliana	Kriechbaumer, V.-.. et al.	Methods Mol Biol	2018	10.1007/978-1-4939-7389-7_9
Root Gravitropism: Quantification, Challenges, and Solutions	Muller, L. et al.	Methods Mol Biol	2018	10.1007/978-1-4939-7747-5_8
Cortical Cell Length Analysis During Gravitropic Root Growth	Sch?ller, M. et al.	Methods Mol Biol	2018	10.1007/978-1-4939-7747-5_14
High-Throughput Screening of Chemical Compound Libraries for Modulators of Salicylic Acid Signaling by In Situ Monitoring of Glucuronidase-Based Reporter Gene Expression	Halder, V. et al.	Methods Mol Biol	2018	10.1007/978-1-4939-7874-8_5
Volatiles produced by Bacillus mojavensis RRC101 act as plant growth modulators and are strongly culture-dependent	Rath, M. et al.	Microbiol Res	2018	10.1016/j.micres.2017.12.014
Prediction of auxin response elements based on data fusion in Arabidopsis thaliana	Sghaier, N. et al.	Mol Biol Rep	2018	10.1007/s11033-018-4216-6
AtMyb56 Regulates Anthocyanin Levels via the Modulation of AtGPT2 Expression in Response to Sucrose in Arabidopsis	Jeong, C.-Y. et al.	Mol Cells	2018	10.14348/molcells.2018.2195
Among-year variation in selection during early life stages and the genetic basis of fitness in Arabidopsis thaliana	Postma, F.-M. et al.	Mol Ecol	2018	10.1111/mec.14697
Two Chloroplast-Localized Proteins: AtNHR2A and AtNHR2B, Contribute to Callose Deposition During Nonhost Disease Resistance in Arabidopsis	Singh, R. et al.	Mol Plant Microbe Interact	2018	10.1094/MPMI-04-18-0094-R
'Slipped Sandwich' Model for Chitin and Chitosan Perception in Arabidopsis	Gubaeva, E. et al.	Mol Plant Microbe Interact	2018	10.1094/MPMI-04-18-0098-R
Differential Contribution of Plant-Beneficial Functions from Pseudomonas kilonensis F113 to Root System Architecture Alterations in Arabidopsis thaliana and Zea mays	Vacheron, J. et al.	Mol Plant Microbe Interact	2018	10.1094/MPMI-07-17-0185-R
Differential roles of glucosinolates and camalexin at different stages of Agrobacterium-mediated transformation	Shih, P.-Y. et al.	Mol Plant Pathol	2018	10.1111/mpp.12672
Redox regulation of PEP activity during seedling establishment in Arabidopsis thaliana	Díaz, M.-G. et al.	Nat Commun	2018	10.1038/s41467-017-02468-2
Karrikin-KAI2 signalling provides Arabidopsis seeds with tolerance to abiotic stress and inhibits germination under conditions unfavourable to seedling establishment	Wang, L. et al.	New Phytol	2018	10.1111/nph.15192
N-terminomics reveals control of Arabidopsis seed storage proteins and proteases by the Arg/N-end rule pathway	Zhang, H. et al.	New Phytol	2018	10.1111/nph.14909
Transcription factor RD26 is a key regulator of metabolic reprogramming during dark-induced senescence	Kamranfar, I. et al.	New Phytol	2018	10.1111/nph.15127
A molecular framework to study periderm formation in Arabidopsis	Wunderling, A. et al.	New Phytol	2018	10.1111/nph.15128
Characterization of auxin transporter PIN6 plasma membrane targeting reveals a function for PIN6 in plant bolting	Ditengou, F.-A. et al.	New Phytol	2018	10.1111/nph.14923
Characterization of the enzymatic activity and physiological function of the lipid droplet-associated triacylglycerol lipase AtOBL1	Müller, A.-O. et al.	New Phytol	2018	10.1111/nph.14902
Trithorax-group proteins ARABIDOPSIS TRITHORAX4 (ATX4) and ATX5 function in abscisic acid and dehydration stress responses	Liu, Y. et al.	New Phytol	2018	10.1111/nph.14933
Abscisic acid and nitric oxide modulate cytoskeleton organization, root hair growth and ectopic hair formation in Arabidopsis	Lombardo, M.-C. et al.	Nitric Oxide	2018	10.1016/j.niox.2018.09.002
Novel, Moon and Mars, partial gravity simulation paradigms and their effects on the balance between cell growth and cell proliferation during early plant development	Manzano, A. et al.	NPJ Microgravity	2018	10.1038/s41526-018-0041-4
Recombination between T-DNA insertions to cause chromosomal deletions in Arabidopsis is a rare phenomenon	Seagrist, J.-F. et al.	PeerJ	2018	10.7717/peerj.5076
Characterization of PP2A-A3 mRNA expression and growth patterns in Arabidopsis thaliana under drought stress and abscisic acid	Razavizadeh, R. et al.	Physiol Mol Biol Plants	2018	10.1007/s12298-018-0530-7
GsSLAH3, a Glycine soja slow type anion channel homolog, positively modulates plant bicarbonate stress tolerance	Duan, X. et al.	Physiol Plant	2018	10.1111/ppl.12683
Design, synthesis and perception of fluorescently labeled isoprenoid cytokinins	Kubiasová, K. et al.	Phytochemistry	2018	10.1016/j.phytochem.2018.02.015
Transcription factors PRE3 and WOX11 are involved in the formation of new lateral roots from secondary growth taproot in A.?thaliana	Baesso, B. et al.	Plant Biol (Stuttg)	2018	10.1111/plb.12711
Evidence that the Arabidopsis thaliana 3-hydroxy-3-methylglutaryl-CoA reductase 1 is phosphorylated at Ser577 in planta	Robertlee, J. et al.	Plant Biotechnol (Tokyo)	2018	10.5511/plantbiotechnology.17.1208a
The functional balance between the WUSCHEL-RELATED HOMEOBOX1 gene and the phytohormone auxin is a key factor for cell proliferation in Arabidopsis seedlings	Nakata, M.-T. et al.	Plant Biotechnol (Tokyo)	2018	10.5511/plantbiotechnology.18.0427a
A Functional Study of AUXILIN-LIKE1 and 2, Two Putative Clathrin Uncoating Factors in Arabidopsis	Adamowski, M. et al.	Plant Cell	2018	10.1105/tpc.17.00785
Cellular Ca(2+) Signals Generate Defined pH Signatures in Plants	Behera, S. et al.	Plant Cell	2018	10.1105/tpc.18.00655
The COP1 Target SHI-RELATED SEQUENCE5 Directly Activates Photomorphogenesis-Promoting Genes	Yuan, T.-T. et al.	Plant Cell	2018	10.1105/tpc.18.00455
PWWP-DOMAIN INTERACTOR OF POLYCOMBS1 Interacts with Polycomb-Group Proteins and Histones and Regulates Arabidopsis Flowering and Development	Hohenstatt, M.-L. et al.	Plant Cell	2018	10.1105/tpc.17.00117
SUMOylome Profiling Reveals a Diverse Array of Nuclear Targets Modified by the SUMO Ligase SIZ1 during Heat Stress	Rytz, T.-C. et al.	Plant Cell	2018	10.1105/tpc.17.00993
MLK1 and MLK2 Coordinate RGA and CCA1 Activity to Regulate Hypocotyl Elongation in Arabidopsis thaliana	Zheng, H. et al.	Plant Cell	2018	10.1105/tpc.17.00830
Far-Red Light Detection in the Shoot Regulates Lateral Root Development through the HY5 Transcription Factor	van, FALSEFALSE et al.	Plant Cell	2018	10.1105/tpc.17.00771
Transcriptional Regulation of the Immune Receptor FLS2 Controls the Ontogeny of Plant Innate Immunity	Zou, Y. et al.	Plant Cell	2018	10.1105/tpc.18.00297
PUX10 Is a CDC48A Adaptor Protein That Regulates the Extraction of Ubiquitinated Oleosins from Seed Lipid Droplets in Arabidopsis	Deruyffelaere, C. et al.	Plant Cell	2018	10.1105/tpc.18.00275
LLM-Domain B-GATA Transcription Factors Play Multifaceted Roles in Controlling Greening in Arabidopsis	Bastakis, E. et al.	Plant Cell	2018	10.1105/tpc.17.00947
Plastidial NAD-Dependent Malate Dehydrogenase: A Moonlighting Protein Involved in Early Chloroplast Development through Its Interaction with an FtsH12-FtsHi Protease Complex	Schreier, T.-B. et al.	Plant Cell	2018	10.1105/tpc.18.00121
An m(6)A-YTH Module Controls Developmental Timing and Morphogenesis in Arabidopsis	Arribas-Hernández, L. et al.	Plant Cell	2018	10.1105/tpc.17.00833
APURINIC/APYRIMIDINIC ENDONUCLEASE2 and ZINC FINGER DNA 3'-PHOSPHOESTERASE Play Overlapping Roles in the Maintenance of Epigenome and Genome Stability	Li, J. et al.	Plant Cell	2018	10.1105/tpc.18.00287
HSI2/VAL1 Silences AGL15 to Regulate the Developmental Transition from Seed Maturation to Vegetative Growth in Arabidopsis	Chen, N. et al.	Plant Cell	2018	10.1105/tpc.17.00655
Arabidopsis RIBOSOMAL RNA PROCESSING7 Is Required for 18S rRNA Maturation	Micol-Ponce, R. et al.	Plant Cell	2018	10.1105/tpc.18.00245
PUX10 Is a Lipid Droplet-Localized Scaffold Protein That Interacts with CELL DIVISION CYCLE48 and Is Involved in the Degradation of Lipid Droplet Proteins	Kretzschmar, F.-K. et al.	Plant Cell	2018	10.1105/tpc.18.00276
Integrated Regulation of Apical Hook Development by Transcriptional Coupling of EIN3/EIL1 and PIFs in Arabidopsis	Zhang, X. et al.	Plant Cell	2018	10.1105/tpc.18.00018
Arabidopsis thaliana Raf22 protein kinase maintains growth capacity during postgerminative growth arrest under stress	Hwang, J.-U. et al.	Plant Cell Environ	2018	10.1111/pce.13199
Predicted global warming scenarios impact on the mother plant to alter seed dormancy and germination behaviour in Arabidopsis	Huang, Z. et al.	Plant Cell Environ	2018	10.1111/pce.13082
Ethylene mediates dichromate-induced inhibition of primary root growth by altering AUX1 expression and auxin accumulation in Arabidopsis thaliana	Wakeel, A. et al.	Plant Cell Environ	2018	10.1111/pce.13174
Knock-Down of Arabidopsis PLC5 Reduces Primary Root Growth and Secondary Root Formation While Overexpression Improves Drought Tolerance and Causes Stunted Root Hair Growth	Zhang, Q. et al.	Plant Cell Physiol	2018	10.1093/pcp/pcy120
Glutamate Receptor Homolog3.4 is Involved in Regulation of Seed Germination Under Salt Stress in Arabidopsis	Cheng, Y. et al.	Plant Cell Physiol	2018	10.1093/pcp/pcy034
Roles of AGCVIII Kinases in the Hypocotyl Phototropism of Arabidopsis Seedlings	Haga, K. et al.	Plant Cell Physiol	2018	10.1093/pcp/pcy048
Low Temperature-Enhanced Flavonol Synthesis Requires Light-Associated Regulatory Components in Arabidopsis thaliana	Bhatia, C. et al.	Plant Cell Physiol	2018	10.1093/pcp/pcy132
Omeprazole Enhances Mechanical Stress-Induced Root Growth Reduction in Arabidopsis thaliana	Okamoto, T. et al.	Plant Cell Physiol	2018	10.1093/pcp/pcy131
Evidence for the Involvement of Auxin, Ethylene and ROS Signaling During Primary Root Inhibition of Arabidopsis by the Allelochemical Benzoic Acid	Zhang, W. et al.	Plant Cell Physiol	2018	10.1093/pcp/pcy107
Carbon nanoparticles influence photomorphogenesis and flowering time in Arabidopsis thaliana	Kumar, A. et al.	Plant Cell Rep	2018	10.1007/s00299-018-2277-6
DNA double-strand breaks promote endoreduplication in radish cotyledon	Matsuda, M. et al.	Plant Cell Rep	2018	10.1007/s00299-018-2278-5
Evaluation of the plant growth-promoting activity of Pseudomonas nitroreducens in Arabidopsis thaliana and Lactuca sativa	Trinh, C.-S. et al.	Plant Cell Rep	2018	10.1007/s00299-018-2275-8
A WRKY transcription factor, PcWRKY33, from Polygonum cuspidatum reduces salt tolerance in transgenic Arabidopsis thaliana	Bao, W. et al.	Plant Cell Rep	2018	10.1007/s00299-018-2289-2
Cytosolic invertases contribute to cellulose biosynthesis and influence carbon partitioning in seedlings of Arabidopsis thaliana	Barnes, W.-J. et al.	Plant J	2018	10.1111/tpj.13909
The MED7 subunit paralogs of Mediator function redundantly in development of etiolated seedlings in Arabidopsis	Kumar, FALSEFALSE et al.	Plant J	2018	10.1111/tpj.14052
Shedding light on the methylerythritol phosphate (MEP)-pathway: long hypocotyl 5 (HY5)/phytochrome-interacting factors (PIFs) transcription factors modulating key limiting steps	Chenge-Espinosa, M. et al.	Plant J	2018	10.1111/tpj.14071
Arabidopsis replication factor C4 is critical for DNA replication during the mitotic cell cycle	Qian, J. et al.	Plant J	2018	10.1111/tpj.13855
A pair of phospho-base methyltransferases important for phosphatidylcholine biosynthesis in Arabidopsis	Liu, Y.-C. et al.	Plant J	2018	10.1111/tpj.14090
Dynamic regulation of PIF5 by COP1-SPA complex to optimize photomorphogenesis in Arabidopsis	Pham, V.-N. et al.	Plant J	2018	10.1111/tpj.14074
Accumulation of endogenous peptides triggers a pathogen stress response in Arabidopsis thaliana	Kmiec, B. et al.	Plant J	2018	10.1111/tpj.14100
MEDIATOR18 influences Arabidopsis root architecture, represses auxin signaling and is a critical factor for cell viability in root meristems	Raya-González, J. et al.	Plant J	2018	10.1111/tpj.14114
Arabidopsis VQ18 and VQ26 proteins interact with ABI5 transcription factor to negatively modulate ABA response during seed germination	Pan, J. et al.	Plant J	2018	10.1111/tpj.13969
The PP2A-interactor TIP41 modulates ABA responses in Arabidopsis thaliana	Punzo, P. et al.	Plant J	2018	10.1111/tpj.13913
Disruption of glycosylphosphatidylinositol-anchored lipid transfer protein 15 affects seed coat permeability in Arabidopsis	Lee, S.-B. et al.	Plant J	2018	10.1111/tpj.14101
Factors affecting the efficiency of Rhizobium rhizogenes root transformation of the root parasitic plant Triphysaria versicolor and its host Arabidopsis thaliana	Bandaranayake, FALSEFALSE et al.	Plant Methods	2018	10.1186/s13007-018-0327-2
Longevity in vivo of primary cell wall cellulose synthases	Hill, J.-L. et al.	Plant Mol Biol	2018	10.1007/s11103-017-0695-4
Identification of Auxin Activity Like 1, a chemical with weak functions in auxin signaling pathway	Li, W. et al.	Plant Mol Biol	2018	10.1007/s11103-018-0779-9
Light Regulates the RUBylation Levels of Individual Cullin Proteins in Arabidopsis thaliana	Christians, M.-J. et al.	Plant Mol Biol Report	2018	10.1007/s11105-017-1064-9
Development Defects of Hydroxy-Fatty Acid-Accumulating Seeds Are Reduced by Castor Acyltransferases	Lunn, D. et al.	Plant Physiol	2018	10.1104/pp.17.01805
Identification of Transcriptional and Receptor Networks That Control Root Responses to Ethylene	Harkey, A.-F. et al.	Plant Physiol	2018	10.1104/pp.17.00907
Differential Roles of the Thylakoid Lumenal Deg Protease Homologs in Chloroplast Proteostasis	Butenko, Y. et al.	Plant Physiol	2018	10.1104/pp.18.00912
Jasmonic Acid Inhibits Auxin-Induced Lateral Rooting Independently of the CORONATINE INSENSITIVE1 Receptor	Ishimaru, Y. et al.	Plant Physiol	2018	10.1104/pp.18.00357
Coordination of Chloroplast Development through the Action of the GNC and GLK Transcription Factor Families	Zubo, Y.-O. et al.	Plant Physiol	2018	10.1104/pp.18.00414
Root Gravitropism Is Regulated by a Crosstalk between para-Aminobenzoic Acid, Ethylene, and Auxin	Nziengui, H. et al.	Plant Physiol	2018	10.1104/pp.18.00126
ANN1 and ANN2 Function in Post-Phloem Sugar Transport in Root Tips to Affect Primary Root Growth	Wang, J. et al.	Plant Physiol	2018	10.1104/pp.18.00713
GLUCOSAMINE INOSITOLPHOSPHORYLCERAMIDE TRANSFERASE1 (GINT1) Is a GlcNAc-Containing Glycosylinositol Phosphorylceramide Glycosyltransferase	Ishikawa, T. et al.	Plant Physiol	2018	10.1104/pp.18.00396
DIACYLGLYCEROL ACYLTRANSFERASE1 Contributes to Freezing Tolerance	Arisz, S.-A. et al.	Plant Physiol	2018	10.1104/pp.18.00503
Environmental and Genetic Factors Regulating Localization of the Plant Plasma Membrane H(+)-ATPase	Haruta, M. et al.	Plant Physiol	2018	10.1104/pp.17.01126
Jasmonate Negatively Regulates Stomatal Development in Arabidopsis Cotyledons	Han, X. et al.	Plant Physiol	2018	10.1104/pp.17.00444
METHIONINE ADENOSYLTRANSFERASE4 Mediates DNA and Histone Methylation	Meng, J. et al.	Plant Physiol	2018	10.1104/pp.18.00183
Vessel-Specific Reintroduction of CINNAMOYL-COA REDUCTASE1 (CCR1) in Dwarfed ccr1 Mutants Restores Vessel and Xylary Fiber Integrity and Increases Biomass	De, FALSEFALSE et al.	Plant Physiol	2018	10.1104/pp.17.01462
A Poly(A) Ribonuclease Controls the Cellotriose-Based Interaction between Piriformospora indica and Its Host Arabidopsis	Johnson, J.-M. et al.	Plant Physiol	2018	10.1104/pp.17.01423
Three Auxin Response Factors Promote Hypocotyl Elongation	Reed, J.-W. et al.	Plant Physiol	2018	10.1104/pp.18.00718
Coordinated Regulation of Hypocotyl Cell Elongation by Light and Ethylene through a Microtubule Destabilizing Protein	Ma, Q. et al.	Plant Physiol	2018	10.1104/pp.17.01109
The Energy-Signaling Hub SnRK1 Is Important for Sucrose-Induced Hypocotyl Elongation	Simon, FALSEFALSE et al.	Plant Physiol	2018	10.1104/pp.17.01395
OsbZIP48, a HY5 Transcription Factor Ortholog, Exerts Pleiotropic Effects in Light-Regulated Development	Burman, N. et al.	Plant Physiol	2018	10.1104/pp.17.00478
Glutathione Transferase U13 Functions in Pathogen-Triggered Glucosinolate Metabolism	Pi?lewska-Bednarek, M. et al.	Plant Physiol	2018	10.1104/pp.17.01455
A Cycloheximide-Sensitive Step in Transverse Microtubule Array Patterning	Elliott, A. et al.	Plant Physiol	2018	10.1104/pp.18.00672
Converging Light, Energy and Hormonal Signaling Control Meristem Activity, Leaf Initiation, and Growth	Mohammed, B. et al.	Plant Physiol	2018	10.1104/pp.17.01730
Two B-Box Proteins Regulate Photomorphogenesis by Oppositely Modulating HY5 through their Diverse C-Terminal Domains	Job, N. et al.	Plant Physiol	2018	10.1104/pp.17.00856
Linking PHYTOCHROME-INTERACTING FACTOR to Histone Modification in Plant Shade Avoidance	Peng, M. et al.	Plant Physiol	2018	10.1104/pp.17.01189
CLASP Facilitates Transitions between Cortical Microtubule Array Patterns	Thoms, D. et al.	Plant Physiol	2018	10.1104/pp.18.00961
The sHSP22 Heat Shock Protein Requires the ABI1 Protein Phosphatase to Modulate Polar Auxin Transport and Downstream Responses	Li, Y. et al.	Plant Physiol	2018	10.1104/pp.17.01206
Perception of Sunflecks by the UV-B Photoreceptor UV RESISTANCE LOCUS8	Moriconi, V. et al.	Plant Physiol	2018	10.1104/pp.18.00048
Micro Imaging Displays the Sucrose Landscape within and along Its Allocation Pathways	Guendel, A. et al.	Plant Physiol	2018	10.1104/pp.18.00947
Transcription Factors VND1-VND3 Contribute to Cotyledon Xylem Vessel Formation	Tan, T.-T. et al.	Plant Physiol	2018	10.1104/pp.17.00461
Subcellular Compartmentation of Alternatively Spliced Transcripts Defines SERINE/ARGININE-RICH PROTEIN30 Expression	Hartmann, L. et al.	Plant Physiol	2018	10.1104/pp.17.01260
Digalactosyldiacylglycerol Is Essential for Organization of the Membrane Structure in Etioplasts	Fujii, S. et al.	Plant Physiol	2018	10.1104/pp.18.00227
Auxin Contributes to the Intraorgan Regulation of Gene Expression in Response to Shade	Kim, S. et al.	Plant Physiol	2018	10.1104/pp.17.01259
Extended Vernalization Regulates Inflorescence Fate in Arabis alpina by Stably Silencing PERPETUAL FLOWERING1	Lazaro, A. et al.	Plant Physiol	2018	10.1104/pp.17.01754
An Assembly Factor Promotes Assembly of Flavinated SDH1 into the Succinate Dehydrogenase Complex	Belt, K. et al.	Plant Physiol	2018	10.1104/pp.18.00320
Plant Hormonomics: Multiple Phytohormone Profiling by Targeted Metabolomics	?imura, J. et al.	Plant Physiol	2018	10.1104/pp.18.00293
Heterologous Expression of AtBBX21 Enhances the Rate of Photosynthesis and Alleviates Photoinhibition in Solanumtuberosum	Crocco, C.-D. et al.	Plant Physiol	2018	10.1104/pp.17.01417
Inhibition of TOR Represses Nutrient Consumption, Which Improves Greening after Extended Periods of Etiolation	Zhang, Y. et al.	Plant Physiol	2018	10.1104/pp.18.00684
Singlet Oxygen Plays an Essential Role in the Root's Response to Osmotic Stress	Chen, T. et al.	Plant Physiol	2018	10.1104/pp.18.00634
Interaction of 2',3'-cAMP with Rbp47b Plays a Role in Stress Granule Formation	Kosmacz, M. et al.	Plant Physiol	2018	10.1104/pp.18.00285
Network Analysis Reveals a Role for Salicylic Acid Pathway Components in Shade Avoidance	Nozue, K. et al.	Plant Physiol	2018	10.1104/pp.18.00920
The B-Box Domain Protein BBX21 Promotes Photomorphogenesis	Xu, D. et al.	Plant Physiol	2018	10.1104/pp.17.01305
K(+) Efflux Antiporters 4, 5, and 6 Mediate pH and K(+) Homeostasis in Endomembrane Compartments	Zhu, X. et al.	Plant Physiol	2018	10.1104/pp.18.01053
SNAREs SYP121 and SYP122 Mediate the Secretion of Distinct Cargo Subsets	Waghmare, S. et al.	Plant Physiol	2018	10.1104/pp.18.00832
Transcriptomic view of survival during early seedling growth of the extremophyte Haloxylon ammodendron	Fan, L. et al.	Plant Physiol Biochem	2018	10.1016/j.plaphy.2018.09.024
Paenibacillus pabuli strain P7S promotes plant growth and induces anthocyanin accumulation in Arabidopsis thaliana	Trinh, C.-S. et al.	Plant Physiol Biochem	2018	10.1016/j.plaphy.2018.06.001
Comparative adventitious root development in pre-etiolated and flooded Arabidopsis hypocotyls exposed to different auxins	da, FALSEFALSE et al.	Plant Physiol Biochem	2018	10.1016/j.plaphy.2018.03.022
Elevated nitrogen metabolism and nitric oxide production are involved in Arabidopsis resistance to acid rain	Qiao, F. et al.	Plant Physiol Biochem	2018	10.1016/j.plaphy.2018.03.025
The influence of ascorbic acid on root growth and the root apical meristem in Arabidopsis thaliana	Kka, N. et al.	Plant Physiol Biochem	2018	10.1016/j.plaphy.2018.05.031
Exogenous hydrogen peroxide inhibits primary root gravitropism by regulating auxin distribution during Arabidopsis seed germination	Zhou, L. et al.	Plant Physiol Biochem	2018	10.1016/j.plaphy.2018.05.014
Overexpression of the wheat expansin gene TaEXPA2 improves oxidative stress tolerance in transgenic Arabidopsis plants	Chen, Y. et al.	Plant Physiol Biochem	2018	10.1016/j.plaphy.2018.01.020
Autophagy mediates hydrotropic response in Arabidopsis thaliana roots	Jiménez-Nopala, G. et al.	Plant Sci	2018	10.1016/j.plantsci.2018.03.026
Unconventional splicing of wheat TabZIP60 confers heat tolerance in transgenic Arabidopsis	Geng, X. et al.	Plant Sci	2018	10.1016/j.plantsci.2018.05.029
Effects of GhWUS from upland cotton (Gossypium hirsutum L.) on somatic embryogenesis and shoot regeneration	Xiao, Y. et al.	Plant Sci	2018	10.1016/j.plantsci.2018.02.018
AcERF2, an ethylene-responsive factor of Atriplex canescens, positively modulates osmotic and disease resistance in Arabidopsis thaliana	Sun, X. et al.	Plant Sci	2018	10.1016/j.plantsci.2018.05.004
Truncated BAM receptors interfere the apical meristematic activity in a dominant negative manner when ectopically expressed in Arabidopsis	Wang, C. et al.	Plant Sci	2018	10.1016/j.plantsci.2018.01.003
Elongator promotes germination and early post-germination growth	Woloszynska, M. et al.	Plant Signal Behav	2018	10.1080/15592324.2017.1422465
Effect of phosphate deficiency-induced anthocyanin accumulation on the expression of Solanum lycopersicum GLABRA3 (SlGL3) in tomato	Tominaga-Wada, R. et al.	Plant Signal Behav	2018	10.1080/15592324.2018.1477907
The combined effects of real or simulated microgravity and red-light photoactivation on plant root meristematic cells	Valbuena, M.-A. et al.	Planta	2018	10.1007/s00425-018-2930-x
The ATAF1 transcription factor is a key regulator of aldehyde dehydrogenase 7B4 (ALDH7B4) gene expression in Arabidopsis thaliana	Zhao, J. et al.	Planta	2018	10.1007/s00425-018-2955-1
An oilseed rape WRKY-type transcription factor regulates ROS accumulation and leaf senescence in Nicotiana benthamiana and Arabidopsis through modulating transcription of RbohD and RbohF	Yang, L. et al.	Planta	2018	10.1007/s00425-018-2868-z
Longitudinal patterning in roots: a GATA2-auxin interaction underlies and maintains the root transition domain	Jiang, K. et al.	Planta	2018	10.1007/s00425-017-2831-4
Methylboronic acid fertilization alleviates boron deficiency symptoms in Arabidopsis thaliana	Duran, C. et al.	Planta	2018	10.1007/s00425-018-2903-0
FIN219/JAR1 and cryptochrome1 antagonize each other to modulate photomorphogenesis under blue light in Arabidopsis	Chen, H.-J. et al.	PLoS Genet	2018	10.1371/journal.pgen.1007248
Changes in resource partitioning between and within organs support growth adjustment to neighbor proximity in Brassicaceae seedlings	de, FALSEFALSE et al.	Proc Natl Acad Sci U S A	2018	10.1073/pnas.1806084115
ATP compartmentation in plastids and cytosol of Arabidopsis thaliana revealed by fluorescent protein sensing	Voon, C.-P. et al.	Proc Natl Acad Sci U S A	2018	10.1073/pnas.1711497115
ZINC-FINGER interactions mediate transcriptional regulation of hypocotyl growth in Arabidopsis	Perrella, G. et al.	Proc Natl Acad Sci U S A	2018	10.1073/pnas.1718099115
Responses of He-Ne laser on agronomic traits and the crosstalk between UVR8 signaling and phytochrome B signaling pathway in Arabidopsis thaliana subjected to supplementary ultraviolet-B (UV-B) stress	Gao, L. et al.	Protoplasma	2018	10.1007/s00709-017-1184-y
Genome-wide analysis of BES1 genes in Gossypium revealed their evolutionary conserved roles in brassinosteroid signaling	Liu, Z. et al.	Sci China Life Sci	2018	10.1007/s11427-018-9412-x
Arabidopsis mutants impaired in glutathione biosynthesis exhibit higher sensitivity towards the glucosinolate hydrolysis product allyl-isothiocyanate	Urbancsok, J. et al.	Sci Rep	2018	10.1038/s41598-018-28099-1
Pyrophosphate inhibits gluconeogenesis by restricting UDP-glucose formation in vivo	Ferjani, A. et al.	Sci Rep	2018	10.1038/s41598-018-32894-1
Simulated microgravity, Mars gravity, and 2g hypergravity affect cell cycle regulation, ribosome biogenesis, and epigenetics in Arabidopsis cell cultures	Kamal, K.-Y. et al.	Sci Rep	2018	10.1038/s41598-018-24942-7
Phytotoxicity, bioaccumulation and potential risks of plant irrigations using cyanobloom-loading freshwater	Jia, Y. et al.	Sci Total Environ	2018	10.1016/j.scitotenv.2017.12.164
Adaptation to Phosphate Scarcity: Tips from Arabidopsis Roots	Gutiérrez-Alanís, D. et al.	Trends Plant Sci	2018	10.1016/j.tplants.2018.04.006
The effect of bisphenol A on growth, pigment composition and photosystem II activity of Arabidopsis thaliana	R?pa?a, M. et al.	Acta Biochim Pol	2017	10.18388/abp.2017_1626
Edaphic history over seedling characters predicts integration and plasticity of integration across geologically variable populations of Arabidopsis thaliana	Cousins, E.-A. et al.	Am J Bot	2017	10.3732/ajb.1700220
Comparative transcriptomics indicate changes in cell wall organization and stress response in seedlings during spaceflight	Johnson, C.-M. et al.	Am J Bot	2017	10.3732/ajb.1700079
High throughput selection of antibiotic-resistant transgenic Arabidopsis plants	Nagashima, Y. et al.	Anal Biochem	2017	10.1016/j.ab.2017.02.017
Early Arabidopsis root hair growth stimulation by pathogenic strains of Pseudomonas syringae	Pecenková, T. et al.	Ann Bot	2017	10.1093/aob/mcx073
Cell growth and homeostasis are disrupted in arabidopsis rns2-2 mutants missing the main vacuolar RNase activity	Morriss, S.-C. et al.	Ann Bot	2017	10.1093/aob/mcx099
Identification of a novel bZIP transcription factor in Camellia sinensis as a negative regulator of freezing tolerance in transgenic arabidopsis	Wang, L. et al.	Ann Bot	2017	10.1093/aob/mcx011
Redox Changes During the Cell Cycle in the Embryonic Root Meristem of Arabidopsis thaliana	de, FALSEFALSE et al.	Antioxid Redox Signal	2017	10.1089/ars.2016.6959
[truncated: 3,772 more rows]

## Sheet: Data Set 2 Summary
Supplementary Data Set 2. Detailed information of DEGs
Sheet 1-1	CK7d vs. PW7d DEGs
Sheet 1-2	CK7d vs. PW7d upregulated DEGs
Sheet 1-3	CK7d vs. PW7d downregulated DEGs
Sheet 2-1	CK7d vs. PF7d DEGs
Sheet 2-2	CK7d vs. PF7d upregulated DEGs
Sheet 2-3	CK7d vs. PF7d downregulated DEGs
Sheet 3-1	CK14d vs. PW14d DEGs
Sheet 3-2	CK14d vs. PW14d upregulated DEGs
Sheet 3-3	CK14d vs. PW14d downregulated DEGs
Sheet 4-1	CK14d vs. PF14d DEGs
Sheet 4-2	CK14d vs. PF14d upregulated DEGs
Sheet 4-3	CK14d vs. PF14d downregulated DEGs
Sheet 5-1	CK14d vs. ST14d DEGs
Sheet 5-2	CK14d vs. ST14d upregulated DEGs
Sheet 5-3	CK14d vs. ST14d downregulated DEGs

## Sheet: Data Set 2 Sheet 1-1
Sheet 1-1 CK7d vs. PW7d DEGs
GO:0071456	cellular response to hypoxia		1.64905e-11
Gene ID	log2 (CK7d vs. PW7d)	Q value	Other name	Description
AT1G07150	1.57	0.000625	MAP3K13	Member of MEKK subfamily.
AT1G07400	-1.26	0.02	HSP17.8	HSP20-like chaperones superfamily protein
AT1G10140	1.64	4.52e-06		Uncharacterized conserved protein UCP031279
AT1G25560	1.4	0.00139	ATTEM1	Encodes a member of the RAV transcription factor family that contains AP2 and B3 binding domains.
AT1G26800	1.21	0.00192	SNIPER2	MPSR1 is cytoplasmic E3 ligase that senses misfolded proteins independently of chaperones and targets those proteins for degradation via the 26S proteasome.
AT1G30720	1.37	0.0091	ATBBE10	FAD-binding Berberine family protein
AT1G32928	1.06	0.02		Avr9/Cf-9 rapidly elicited protein
AT1G35140	2.78	0.01	EXL1	EXL1 is involved in the C-starvation response.
AT1G43800	-2.61	2.78e-06	AAD6	Δ9 stearoyl-ACP desaturase which together with FAB2, AAD1, and AAD5 redundantly participates in oil storage during the maturation phase.
AT1G63090	1.2	0.00206	ATPP2-A11	phloem protein 2-A11
AT1G69890	1.31	4.89e-06	DUF569	Encodes a member of a conserved DUF domain family that is induced by NO.
AT1G72900	1.7	0.02	TN7	Toll-Interleukin-Resistance (TIR) domain-containing protein
AT1G72940	1.03	0.00595	TN11	Nucleotide-binding, leucine-rich repeat (NLR) gene regulated by nonsense-mediated mRNA decay (NMD) genes UPF1 and UPF3.
AT1G73010	-1.22	0.02	ATPS2	Encodes PPsPase1, a pyrophosphate-specific phosphatase catalyzing the specific cleavage of pyrophosphate (Km 38.8 uM) with an alkaline catalytic pH optimum.
AT1G76600	1.82	0.00015		PADRE protein up-regulated after infection by S. sclerotiorun.
AT1G77120	-3.71	3.3e-26	ATADH1	Catalyzes the reduction of acetaldehyde using NADH as reductant.
AT1G78070	-1.16	1.65e-05		Transducin/WD40 repeat-like superfamily protein
AT2G14247	-1.8	0.02		Expressed protein
AT2G16060	-3.53	1.7e-22	AHB1	Encodes a class 1 nonsymbiotic hemoglobin induced by low oxygen levels with very high oxygen affinity.
AT2G22500	-1.16	3e-07	ATPUMP5	Encodes one of the mitochondrial dicarboxylate carriers (DIC)
AT2G36800	2.24	0.02	DOGT1	Encodes a DON-Glucosyltransferase.
AT2G40000	1.06	0.01	ATHSPRO2	Ortholog of sugar beet HS1 PRO-1 2.
AT2G41090	-1.58	1.7e-11	CML10	Encodes a cytoplasmic, calcium binding calmodulin variant.
AT2G46400	-1.87	0.02	WRKY46	Encodes a WRKY transcription factor that contributes to the feedforward inhibition of osmotic/salt stress-dependent LR inhibition via regulation of ABA signaling and auxin homeostasis.
AT3G06435	-1.42	0.00247		Expressed protein
AT3G10020	1.19	0.00024	HUP26	plant/protein
AT3G10040	-1.12	0.00717	HRA1	Encodes HRA1, a low oxygen-inducible transcription factor.
AT3G22550	-1.41	3.1e-12	FLZ8	Enhances SnRK1 signaling and bridges the SnRK1-RAPTOR1B association.
AT3G25250	1.47	0.000514	AGC2	Arabidopsis protein kinase The mRNA is cell-to-cell mobile.
AT3G43190	-2.57	9.9e-10	ATSUS4	Encodes a protein with sucrose synthase activity (SUS4).
AT3G46230	-3.27	5.9e-06	ATHSP17.4	Member of the class I small heat-shock protein (sHSP) family, which accounts for the majority of sHSPs in maturing seeds.Induced by heat, cold, salt, drought and high-light.
AT3G49780	1.13	0.00886	PSK4	Phytosulfokine 3 precursor, coding for a unique plant peptide growth factor.
AT3G50440	-1.72	1.5e-19	MES10	Encodes a protein shown to have methyl jasmonate esterase activity in vitro.
AT3G56400	-2.7	8.8e-10	WRKY70	Member of WRKY Transcription Factor; Group III. Function as activator of SA-dependent defense genes and a repressor of JA-regulated genes.
AT4G19880	1.01	0.000351		Glutathione S-transferase family protein
AT4G20860	1	0.00438	BBE22	involved in the generation of H2O2 from reduced compounds.
AT4G27280	1.21	0.00811	CMI1	EF-hand Ca2 + -binding protein, which is a Ca2+-dependent transducer of auxin-regulated gene expression and interacts with ICR1.
AT4G33070	-1.83	3e-07	PDC1	Encodes hypoxia and drought induced pyruvate decarboxylase, which catalyzes the first step in ethanolic fermentation.
AT4G33560	-1.17	0.01	WIP5	Member of the wound-induced polypeptide (WIP) family.
AT4G34150	1.02	0.000275		Calcium-dependent lipid-binding (CaLB domain) family protein
AT5G04340	1.82	1.37e-05	ATZAT6	Encodes a C2H2 zinc finger transcription factor that coordinately activates phytochelatin-synthesis related gene expression and directly targets GSH1 by binding to its promoter to positively regulate Cd accumulation and tolerance.
AT5G05410	1.83	6e-07	DREB2A	Encodes a transcription factor that specifically binds to DRE/CRT cis elements (responsive to drought and low-temperature stress)
AT5G12030	-2.71	0.04	HSP17.6A	Encodes a cytosolic small heat shock protein with chaperone activity that is induced by heat and osmotic stress and is also expressed late in seed development.
AT5G13320	-1.95	0.02	WIN3	Encodes an enzyme capable of conjugating amino acids to 4-substituted benzoates.
AT5G15120	-1.73	0.00118	HUP29	2-aminoethanethiol dioxygenase, putative (DUF1637)
AT5G19120	1.51	0.000123		Eukaryotic aspartyl protease family protein
AT5G20230	3.72	0.00657	SAG14	Encodes a Al-stress-induced gene.
AT5G54470	-1.2	0.02	BBX29	B-Box transcription factor (TF) family protein which integrates photomorphogenic signaling with defense responses by promoting flavonoid, sinapate and glucosinolate accumulation in leavees.
AT5G57560	2.29	0.03	ATXTH22	Encodes a cell wall-modifying enzyme, rapidly upregulated in response to environmental stimuli.
AT5G59820	2.02	0.00309	ZAT12	Encodes a zinc finger protein involved in high light and cold acclimation.
GO:0006979	response to oxidative stress		1.03112e-08
Gene ID	log2 (CK7d vs. PW7d)	Q value	Other name	Description
AT1G02930	-1.62	7.66e-05	GSTF6	Encodes glutathione transferase belonging to the phi class of GSTs.
AT1G07400	-1.26	0.02	HSP17.8	HSP20-like chaperones superfamily protein.
AT1G08830	1.68	5e-07	ATSOD1	Encodes a cytosolic copper/zinc superoxide dismutase CSD1 that can detoxify superoxide radicals.
AT1G09350	-3.94	7e-07	GOLS3	Predicted to encode a galactinol synthase
AT1G14870	1.07	0.000867	ATPCR2	PCR2 encodes a membrane protein involved in zinc transport and detoxification.
AT1G21520	2.28	1.56e-05		hypothetical protein
AT1G35910	-1.28	0.02	ATTPPD	Haloacid dehalogenase-like hydrolase (HAD) superfamily protein
AT1G80130	-1.92	4.55e-06		etratricopeptide repeat (TPR)-like superfamily protein
AT2G04795	2.14	9.45e-06		hypothetical protein
AT2G18150	-2.35	5e-07		Peroxidase superfamily protein
AT2G18980	-1.99	5.1e-13	PRX16	Class III peroxidase cell wall-targeted protein localized to the micropylar endosperm facing the radicle.
AT2G19810	-1.03	0.00162	TZF2	Encodes Oxidation-related Zinc Finger 1 (OZF1), a plasma membrane protein involved in oxidative stress.
AT2G28190	2.04	0.00462	ATSOD2	Encodes a chloroplastic copper/zinc superoxide dismutase CSD2 that can detoxify superoxide radicals.
AT2G40000	1.06	0.01	ATHSPRO2	Ortholog of sugar beet HS1 PRO-1 2. Involved in basal disease resistance.
AT3G01190	1.16	0.0026		Peroxidase superfamily protein
AT3G03190	-1.19	0.00624	GSTF11	Encodes glutathione transferase belonging to the phi class of GSTs.
AT3G07700	1.28	5.99e-06	SIA1	ABC1K7 is a member of an atypical protein kinase family that is induced by salt stress.
AT3G10020	1.19	0.00024	HUP26	plant/protein
AT3G11050	1.22	0.00662	FERRITIN 2	ferritin 2
AT3G16670	-9.06	1.2e-20		Pollen Ole e 1 allergen and extensin family protein
AT3G17070	-2.18	2e-08	PER29	Reactive oxygen species (ROS) scavenger.
AT3G25250	1.47	0.000514	AGC2	Arabidopsis protein kinase The mRNA is cell-to-cell mobile.
AT3G49110	-3.22	1.6e-12	PRXCA	Class III peroxidase Perx33.
AT3G49960	-1.51	0.000478	PRX35	Its expression is enriched in root hair cells and this enrichment is associated with increase in the transcription-associated mark trimethylation of H3K4me3 and decrease in the Polycomb silencing-associated mark trimethylation of H3 lysine 27 in root hair cells relative to non-root hair cells.
AT3G57520	1.03	0.00109	SIP2	SIP2 encodes a raffinose-specific alpha-galactosidase that catalyzes the breakdown of raffinose into alpha-galatose and sucrose.
AT4G04810	-1.05	0.03	MSRB4	methionine sulfoxide reductase B4
AT4G21960	-1.71	6e-09	PRXR1	Encodes AT4g21960. The mRNA is cell-to-cell mobile.
AT4G31870	2.55	2.93e-06	GPXL7	Encodes glutathione peroxidase.
AT4G35090	1.82	0.00206	CAT2	Encodes a peroxisomal catalase, highly expressed in bolts and leaves.
AT4G39640	-1.08	6.49e-06	GGT1	The gene encodes a gamma-glutamyltransferase that is located in vascular tissues of leaves and is involved in the degradation of glutathione.
AT5G05340	-5.3	3.86e-06	PRX52	Encodes a protein with sequence similarity to peroxidases that is involved in lignin biosynthesis.
AT5G06720	-1.6	0.00978	PRX53	Encodes a peroxidase with diverse roles in the wound response, flower development, and syncytium formation.
AT5G07460	-1.03	7.03e-06	PMSR2	ubiquitous enzyme that repairs oxidatively damaged proteins.
AT5G16960	3.05	1.81e-05		Zinc-binding dehydrogenase family protein
AT5G16970	1.87	2e-07	AT-AER	encodes a 2-alkenal reductase, plays a key role in the detoxification of reactive carbonyls
AT5G16980	3.13	6.1e-17	SCL14	Encodes a member of the GRAS family of transcription factors.
AT5G17000	1.64	3.56e-06		Zinc-binding dehydrogenase family protein
AT5G20230	3.72	0.00657	SAG14	Encodes a Al-stress-induced gene.
AT5G21100	-1.66	5.6e-16	MCO2	Plant L-ascorbate oxidase
AT5G24770	-5.15	9.1e-10	VSP2	Has acid phosphatase activity dependent on the presence of divalent cations (Mg2+, Co2+, Zn2+, Mn2+) and anti-insect activity.
AT5G28030	-3.19	9.6e-12	DES1	Encodes a novel l-cysteine desulfhydrase involved in cysteine homeostasis.
AT5G37940	-4.84	0.04		Zinc-binding dehydrogenase family protein
AT5G37980	-2.61	0.0032		Zinc-binding dehydrogenase family protein
AT5G38000	-3.78	1e-08		Zinc-binding dehydrogenase family protein
AT5G39580	-2.38	1.3e-05	PRX62	Class III peroxidase cell wall-targeted protein localized to the micropylar endosperm facing the radicle.
AT5G47000	-1.83	0.000499		Peroxidase superfamily protein
AT5G51890	-1.58	0.000315	PRX66	encodes peroxidase involved in the lignification of tracheary elements (TE) in roots
AT5G56550	1.82	1.22e-05	OXS3	Encodes OXIDATIVE STRESS 3 (OXS3)， involved in tolerance to heavy metals and oxidative stress.
AT5G58390	-3.67	9.9e-18		Peroxidase superfamily protein
AT5G59820	2.02	0.00309	ZAT12	Encodes a zinc finger protein involved in high light and cold acclimation.
AT5G64110	-3.71	2e-07		Peroxidase superfamily protein
GO:0009625	response to insect		1.34157e-08
Gene ID	log2 (CK7d vs. PW7d)	Q value	Other name	Description
AT1G16410	-2.45	0.03	SPS1	member of CYP79F The mRNA is cell-to-cell mobile.
AT1G52400	-3.17	1.29e-06	ATBG1	encodes a member of glycosyl hydrolase family 1, located in inducible ER bodies.
AT1G73260	1.51	0.000222	ATKTI4	Encodes a trypsin inhibitor involved in modulating programmed cell death in plant-pathogen interactions.
AT2G22330	-1.06	0.000984	CYP79B3	Encodes a cytochrome P450.
AT2G44300	-1.17	0.00116	LTPG14	Bifunctional inhibitor/lipid-transfer protein/seed storage 2S albumin superfamily protein
AT3G14210	-3.67	3.8e-76	ESM1	A semidominant QTL which has an epistatic effect on the Epithiospecifier gene.
AT3G26830	-1.33	0.000522	CYP71B15	Mutations in pad3 are defective in biosynthesis of the indole derived phytoalexin camalexin.
AT3G56400	-2.7	8.8e-10	WRKY70	Member of WRKY Transcription Factor; Group III.
AT4G13770	-1.66	1.92e-05	CYP83A1	Encodes a cytochrome p450 enzyme that catalyzes the initial conversion of aldoximes to thiohydroximates in the synthesis of glucosinolates not derived from tryptophan.
AT4G31500	-1.26	8e-08	SUR2	Encodes an oxime-metabolizing enzyme in the biosynthetic pathway of glucosinolates.
AT4G39950	-1.93	4e-07	CYP79B2	Belongs to cytochrome P450 and is involved in tryptophan metabolism.
AT5G07690	-1.6	0.03	ATMYB29	Encodes a putative transcription factor (MYB29) that acts as a negative regulator of mitochondrial stress responses.
AT5G07700	-2.54	0.000455	MYB76	Encodes a putative transcription factor (MYB76), which inhibits the accumulation of seed oil.
AT5G24770	-5.15	9.1e-10	VSP2	Has acid phosphatase activity dependent on the presence of divalent cations (Mg2+, Co2+, Zn2+, Mn2+) and anti-insect activity.
AT5G44420	-6.6	0.000678	LCR77	Encodes an ethylene- and jasmonate-responsive plant defensin.
AT5G61420	-1.21	6.93e-06	ATMYB28	Encodes a nuclear localized member of the MYB transcription factor family.
GO:0009414	response to water deprivation		3.34985e-05
Gene ID	log2 (CK7d vs. PW7d)	Q value	Other name	Description
AT1G02820	2.79	2e-09	ATLEA3	Late embryogenesis abundant 3 (LEA3) family protein
AT1G02930	-1.62	7.66e-05	GSTF6	Encodes glutathione transferase belonging to the phi class of GSTs.
AT1G12110	-1.15	6e-09	ATNPF6.3	Encodes NRT1.1 (CHL1), a dual-affinity nitrate transporter.
AT1G20450	-1.11	8.83e-05	ERD10	Encodes a gene induced by low temperature and dehydration.
AT1G52400	-3.17	1.29e-06	ATBG1	encodes a member of glycosyl hydrolase family 1, located in inducible ER bodies.
AT1G54160	-1.47	0.000458	NF-YA5	Encodes a member of the CCAAT-binding transcription factor (CBF-B/NF-YA) family.
AT1G62280	-2	0.00264	SLAH1	Encodes a protein with ten predicted transmembrane helices.
AT1G69700	-1.09	0.000184	ATHVA22C	Part of the AtHVA22 family.
AT1G74520	-1.25	2.49e-05	ATHVA22A	Part of the AtHVA22a family.
AT1G77120	-3.71	3.3e-26	ATADH1	Catalyzes the reduction of acetaldehyde using NADH as reductant.
AT2G14610	-6.31	0.04	ATCAPE9	PR1 gene expression is induced in response to a variety of pathogens.
AT2G18050	-1.28	0.04	HON3	encodes a structurally divergent linker histone whose gene expression is induced by dehydration and ABA.
AT2G37180	-1.18	3.4e-12	PIP2	a member of the plasma membrane intrinsic protein PIP2.
AT2G37760	1.1	0.01	AKR4C8	Encodes an NADPH-dependent aldo-keto reductase that can act on a wide variety of substrates in vitro including aliphatic and aromatic aldehydes and steroids.
AT2G38340	2.15	0.05	DREB19	encodes a member of the DREB subfamily A-2 of ERF/AP2 transcription factor family.
AT2G38530	-2.54	3.7e-13	LTP2	Involved in lipid transfer between membranes and plays a role in maintaining the integrity of the cuticle-cell wall interface.
AT2G38750	-1.23	0.00013	ATANN4	Annexins are a family of calcium dependent membrane binding proteins though to be involved in Golgi mediated secretion.
AT2G38760	-1.22	0.000317	ATANN3	Annexins are calcium binding proteins that are localized in the cytoplasm.
AT2G41240	3.64	0.00306	BHLH100	Encodes a member of the basic helix-loop-helix transcription factor family protein.
AT2G41870	-1.6	6e-09	ATREM4.2	Remorin family protein
AT2G42540	-3.98	2.09e-05	ATCOR15A	A cold-regulated gene whose product is targeted to the chloroplast.
AT3G02480	-2.29	3.73e-06	ABR	LEA protein that is up-regulated by ABA, NaCl and mannitol,and light deprivation.
AT3G05640	-2.21	9e-08	ATPP2CF1	EGR1 functions as a negative regulator of plant growth with prominent effect on plant growth during drought stress.
AT3G14440	-1.51	0.00383	ATNCED3	Encodes 9-cis-epoxycarotenoid dioxygenase, a key enzyme in the biosynthesis of abscisic acid.
AT3G19580	1.03	0.02	AZF2	Encodes zinc finger protein. mRNA levels are upregulated in response to ABA, high salt, and mild desiccation.
AT3G26830	-1.33	0.000522	CYP71B15	Mutations in pad3 are defective in biosynthesis of the indole derived phytoalexin camalexin.
AT3G43190	-2.57	9.9e-10	ATSUS4	Encodes a protein with sucrose synthase activity (SUS4).
AT4G18780	-1.51	0.000211	LEW2	Encodes a member of the cellulose synthase family involved in secondary cell wall biosynthesis.
AT4G24960	-1.08	0.000992	HVA22D	Homologous to a eukaryote specific ABA- and stress-inducible gene first isolated from barley.
AT4G25480	-2.85	1.52e-06	ATCBF3	Encodes a member of the DREB subfamily A-1 of ERF/AP2 transcription factor family (CBF3).
AT4G39950	-1.93	4e-07	CYP79B2	Belongs to cytochrome P450 and is involved in tryptophan metabolism.
AT5G05410	1.83	6e-07	DREB2A	Encodes a transcription factor that specifically binds to DRE/CRT cis elements.
AT5G06760	-1.44	0.02	ATLEA4-5	Encodes LEA4-5, a member of the Late Embryogenesis Abundant (LEA) proteins.
AT5G07690	-1.6	0.03	ATMYB29	Encodes a putative transcription factor (MYB29) that acts as a negative regulator of mitochondrial stress responses.
AT5G07700	-2.54	0.000455	MYB76	Encodes a putative transcription factor (MYB76), which inhibits the accumulation of seed oil.
AT5G15960	-3.92	5.24e-05	KIN1	cold and ABA inducible protein kin1, possibly functions as an anti-freeze protein.
AT5G15970	-3.39	0.000171	ATCOR6.6	Encodes a gene that can be induced by cold and abscisic acid and may be involved in cold acclimation and salt tolerance.
AT5G52310	-2.16	0.01	COR78	cold regulated gene, the 5' region of cor78 has cis-acting regulatory elements that can impart cold-regulated gene expression The mRNA is cell-to-cell mobile.
AT5G58670	-1.7	1.07e-06	PLC1	phosphatidylinositol-specific phospholipase C is induced to a significant extent under various environmental stresses.
AT5G59310	-6.93	0.000485	LTP4	Encodes a member of the lipid transfer protein family.
AT5G61590	1.01	0.00297	ERF107	Encodes an AP2/ERF-type transcription factor.
AT5G66400	1.55	0.00113	RAB18	Belongs to the dehydrin protein family, which contains highly conserved stretches of 7-17 residues that are repetitively scattered in their sequences, the K-, S-, Y- and lysine rich segments.
GO:0009611	response to wounding		5.38671e-05
Gene ID	log2 (CK7d vs. PW7d)	Q value	Other name	Description
AT1G16090	1.1	0.000562	WAKL7	Encodes a truncated WAK-like kinase that is predicted to be a secreted protein.
AT1G19640	-1.9	0.03	JMT	Encodes a S-adenosyl-L-methionine:jasmonic acid carboxyl methyltransferase.
AT1G32920	1.25	0.000114		hypothetical protein
AT1G48500	1.2	8.6e-05	TIFY6A	Jasmonate zim domain transcription factor family protein.
AT1G52030	-3.91	0.00284	F-ATMBP	Similar to myrosinase binding proteins which may be involved in metabolizing glucosinolates and forming defense compounds to protect against herbivory.
AT1G73260	1.51	0.000222	ATKTI4	Encodes a trypsin inhibitor involved in modulating programmed cell death in plant-pathogen interactions.
AT1G76690	1.08	0.00996	OPR2	Encodes one of the closely related 12-oxophytodienoic acid reductases.
AT2G02990	-4.12	6e-08	RNS1	Encodes a member of the ribonuclease T2 family that responds to inorganic phosphate starvation, and inhibits production of anthocyanin.
AT2G14580	-6.35	3.45e-06	PRB1	pathogenesis related protein, encodes a basic PR1-like protein.
AT2G22330	-1.06	0.000984	CYP79B3	Encodes a cytochrome P450. Involved in tryptophan metabolism.
AT2G24850	-5.11	0.00407	TAT	Encodes a tyrosine aminotransferase that is responsive to treatment with jasmonic acid.
AT2G26690	-1.1	7.36e-06	ATNPF6.2	Major facilitator superfamily protein
AT2G34810	-1.77	4e-10	ATBBE16	FAD-binding Berberine family protein
AT2G38870	-1.11	2e-07		Predicted to encode a PR (pathogenesis-related) peptide that belongs to the PR-6 proteinase inhibitor family.
AT3G19710	-1.94	0.05	BCAT4	Belongs to the branched-chain amino acid aminotransferase gene family.
AT3G25250	1.47	0.000514	AGC2	Arabidopsis protein kinase The mRNA is cell-to-cell mobile.
AT3G44860	-1.91	0.02	FAMT	Encodes a farnesoic acid carboxyl-O-methyltransferase.
AT3G45140	-3.87	9e-08	LOX2	Chloroplast lipoxygenase required for wound-induced jasmonic acid accumulation in Arabidopsis.
AT3G48360	2.82	2.46e-06	ATBT2	Encodes a protein (BT2) that is an essential component of the TAC1-mediated telomerase activation pathway.
AT4G13280	-2.35	0.03	ATTPS12	Catalyzes the conversion of farnesyl diphosphate to (Z)-gamma-bisabolene and the additional minor products E-nerolidol and alpha-bisabolol.
AT4G15440	-2.96	7e-13	CYP74B2	Encodes a hydroperoxide lyase.
AT4G22880	-3.5	0.00112	TT18	encodes leucoanthocyanidin dioxygenase, which is involved in proanthocyanin biosynthesis.
AT4G23600	-4.23	3.4e-11	JR2	Encodes cystine lyase which is expected to be involved in amino acid metabolism.
AT5G07690	-1.6	0.03	ATMYB29	Encodes a putative transcription factor (MYB29) that acts as a negative regulator of mitochondrial stress responses.
AT5G07700	-2.54	0.000455	MYB76	Encodes a putative transcription factor (MYB76), which inhibits the accumulation of seed oil.
AT5G14200	-1.54	4.64e-06	ATIMD1	The AtIMD1 is one out of 3 genes encoding the enzyme 3-isopropylmalate dehydrogenase involved in leucine biosynthesis in Arabidopsis.
AT5G24770	-5.15	9.1e-10	VSP2	Has acid phosphatase activity dependent on the presence of divalent cations (Mg2+, Co2+, Zn2+, Mn2+) and anti-insect activity.
AT5G43570	5.06	0.01		Predicted to encode a PR (pathogenesis-related) peptide that belongs to the PR-6 proteinase inhibitor family.
AT5G43580	1.03	0.02	UPI	Predicted to encode a PR (pathogenesis-related) peptide that belongs to the PR-6 proteinase inhibitor family.
AT5G52310	-2.16	0.01	COR78	cold regulated gene, the 5' region of cor78 has cis-acting regulatory elements.
AT5G54170	1.06	0.000157		Polyketide cyclase/dehydrase and lipid transport superfamily protein
AT5G59820	2.02	0.00309	ZAT12	Encodes a zinc finger protein involved in high light and cold acclimation.
GO:0009753	response to jasmonic acid		7.48937e-05
Gene ID	log2 (CK7d vs. PW7d)	Q value	Other name	Description
AT1G21910	1.65	0.00685	DREB26	encodes a member of the DREB subfamily A-5 of ERF/AP2 transcription factor family.
AT1G28290	-1.09	1.48e-06	AGP31	Encodes an atypical arabinogalactan protein that is localized to the plasma membrange.
AT1G47510	-4.2	0.0061	5PTASE11	Encodes a phosphatidylinositol polyphosphate 5-phosphatase.
AT1G54040	-3.22	0.00572	TASTY	Epithiospecifier protein, interacts with WRKY53. Involved in pathogen resistance and leaf senescence.
AT2G14580	-6.35	3.45e-06	PRB1	pathogenesis related protein, encodes a basic PR1-like protein.
AT2G24850	-5.11	0.00407	TAT	Encodes a tyrosine aminotransferase that is responsive to treatment with jasmonic acid.
AT2G26690	-1.1	7.36e-06	ATNPF6.2	Major facilitator superfamily protein
AT2G34810	-1.77	4e-10	ATBBE16	FAD-binding Berberine family protein
AT2G39030	-5.92	0.00165	NATA1	Encodes a protein that acts as an ornithine N-delta-acetyltransferase, leading to the formation of N-delta-actetylornithine.
AT3G44860	-1.91	0.02	FAMT	Encodes a farnesoic acid carboxyl-O-methyltransferase.
AT3G45140	-3.87	9e-08	LOX2	Chloroplast lipoxygenase required for wound-induced jasmonic acid accumulation in Arabidopsis.
AT3G48360	2.82	2.46e-06	ATBT2	Encodes a protein (BT2) that is an essential component of the TAC1-mediated telomerase activation pathway.
AT3G50660	-1.06	5e-07	ATDWF4	Encodes a 22α hydroxylase whose reaction is a rate-limiting step in brassinosteroid biosynthetic pathway.
AT3G56400	-2.7	8.8e-10	WRKY70	Member of WRKY Transcription Factor; Group III.
AT4G19810	-1.44	1.99e-06	CHIC	ChiC encodes a Class V chitinase that is a part of glycoside hydrolase family 18 based on CAZy groupings.
AT4G20860	1	0.00438	BBE22	involved in the generation of H2O2 from reduced compounds.
AT4G22880	-3.5	0.00112	TT18	encodes leucoanthocyanidin dioxygenase, which is involved in proanthocyanin biosynthesis.
AT4G23600	-4.23	3.4e-11	JR2	Encodes cystine lyase which is expected to be involved in amino acid metabolism.
AT5G14200	-1.54	4.64e-06	ATIMD1	The AtIMD1 is one out of 3 genes encoding the enzyme 3-isopropylmalate dehydrogenase involved in leucine biosynthesis in Arabidopsis.
AT5G24770	-5.15	9.1e-10	VSP2	Has acid phosphatase activity dependent on the presence of divalent cations (Mg2+, Co2+, Zn2+, Mn2+) and anti-insect activity.
AT5G24780	-2.66	0.00694	VSP1	encodes an acid phosphatase similar to soybean vegetative storage proteins.
AT5G44420	-6.6	0.000678	LCR77	Encodes an ethylene- and jasmonate-responsive plant defensin.
AT5G59090	1.08	0.000429	ATSBT4.12	subtilase 4.12
GO:0009718	anthocyanin-containing compound biosynthetic process		9.26186e-05
Gene ID	log2 (CK7d vs. PW7d)	Q value	Other name	Description
AT1G56650	-3.09	4.48e-06	ATMYB75	Encodes a putative MYB domain containing transcription factor involved in anthocyanin metabolism and radical scavenging.
AT1G71030	1.09	0.00197	ATMYBL2	Encodes a putative myb family transcription factor.
AT2G02990	-4.12	6e-08	RNS1	Encodes a member of the ribonuclease T2 family that responds to inorganic phosphate starvation, and inhibits production of anthocyanin.
AT2G43000	-2.26	0.04	NAC042	Encodes a NAC transcription factor induced by hydrogen peroxide (H2O2).
AT3G29590	-3.46	0.00178	AT5MAT	At3g29590 (At5MAT) encodes a malonyl-CoA:anthocyanidin 5-O-glucoside-6"-O-malonyltransferase.
AT4G14090	-2.61	3.39e-06		The At4g14090 encodes a anthocyanidin 5-O-glucosyltransferase specifically glucosylating the 5-position of the flavonoid A-ring.
AT4G22880	-3.5	0.00112	TT18	encodes leucoanthocyanidin dioxygenase, which is involved in proanthocyanin biosynthesis.
AT5G42800	-3.42	0.00401	DFR	dihydroflavonol reductase.
AT5G54060	-3.78	0.000825	UGT79B1	Encodes a anthocyanin 3-O-glucoside: 2"-O-xylosyl-transferase involved in anthocyanin modification.
GO:0042542	response to hydrogen peroxide		0.000414216
Gene ID	log2 (CK7d vs. PW7d)	Q value	Other name	Description
AT1G07400	-1.26	0.02	HSP17.8	HSP20-like chaperones superfamily protein
AT1G20620	-2.12	1.3e-22	ATCAT3	Catalase, catalyzes the breakdown of hydrogen peroxide (H2O2) into water and oxygen.
AT1G73260	1.51	0.000222	ATKTI4	Encodes a trypsin inhibitor involved in modulating programmed cell death in plant-pathogen interactions.
AT1G77120	-3.71	3.3e-26	ATADH1	Catalyzes the reduction of acetaldehyde using NADH as reductant.
AT3G10930	1.66	0.01	IDL7	Encodes a small secreted signaling peptide.
AT3G46230	-3.27	5.9e-06	ATHSP17.4	Member of the class I small heat-shock protein (sHSP) family.
AT3G48360	2.82	2.46e-06	ATBT2	Encodes a protein (BT2) that is an essential component of the TAC1-mediated telomerase activation pathway.
AT4G21870	1.4	0.00367		HSP20-like chaperone
AT4G35090	1.82	0.00206	CAT2	Encodes a peroxisomal catalase, highly expressed in bolts and leaves.
AT4G37610	2.15	2e-07	BT5	BTB and TAZ domain protein. Located in cytoplasm and expressed in fruit, flower and leaves.
AT5G05410	1.83	6e-07	DREB2A	Encodes a transcription factor that specifically binds to DRE/CRT cis elements.
AT5G12030	-2.71	0.04	HSP17.6A	Encodes a cytosolic small heat shock protein with chaperone activity.
AT5G21100	-1.66	5.6e-16	MCO2	Plant L-ascorbate oxidase
AT5G59720	-1.95	3.72e-05	HSP18.2	encodes a low molecular weight heat shock protein that contains the heat shock element in the promoter region.
AT5G63160	1.27	2.23e-06	BT1	BTB and TAZ domain protein.
GO:0019761	glucosinolate biosynthetic process		0.000427688
Gene ID	log2 (CK7d vs. PW7d)	Q value	Other name	Description
AT1G16410	-2.45	0.03	SPS1	member of CYP79F The mRNA is cell-to-cell mobile.
AT1G18590	-1.65	2.15e-06	ATSOT17	encodes a desulfoglucosinolate sulfotransferase, involved in the final step of glucosinolate core structure biosynthesis.
AT1G62540	-3.05	2e-09	FMO GS-OX2	belongs to the flavin-monooxygenase (FMO) family, encodes a glucosinolate S-oxygenase.
AT1G62560	-2.65	0.00444	FMO GS-OX3	belongs to the flavin-monooxygenase (FMO) family, encodes a glucosinolate S-oxygenase.
AT2G22330	-1.06	0.000984	CYP79B3	Encodes a cytochrome P450. Involved in tryptophan metabolism.
AT2G43100	-1.59	0.01	ATLEUD1	Small subunit, which together with IPMI SSU2, IPMI SSU3 and IPMI LSU1, is a member of heterodimeric isopropylmalate isomerase (IPMI).
AT3G19710	-1.94	0.05	BCAT4	Belongs to the branched-chain amino acid aminotransferase gene family.
AT3G58990	-1.49	0.000144	IPMI1	Small subunit, which together with IPMI SSU1, IPMISSU2 and IPMI LSU1, is a member of heterodimeric isopropylmalate isomerase (IPMI).
AT4G13770	-1.66	1.92e-05	CYP83A1	Encodes a cytochrome p450 enzyme.
AT5G14200	-1.54	4.64e-06	ATIMD1	The AtIMD1 is one out of 3 genes encoding the enzyme 3-isopropylmalate dehydrogenase involved in leucine biosynthesis in Arabidopsis.
GO:0009407	toxin catabolic process		0.000933379
Gene ID	log2 (CK7d vs. PW7d)	Q value	Other name	Description
AT1G02930	-1.62	7.66e-05	GSTF6	Encodes glutathione transferase belonging to the phi class of GSTs.
AT1G17170	1.92	0.00428	GSTU24	Encodes glutathione transferase belonging to the tau class of GSTs.
AT1G49860	-3.99	2e-07	GSTF14	Encodes glutathione transferase belonging to the phi class of GSTs
AT1G53680	1.78	0.000417	GSTU28	Encodes glutathione transferase belonging to the tau class of GSTs.
AT1G69920	-4.85	0.03	GSTU12	Encodes glutathione transferase belonging to the tau class of GSTs.
AT1G78370	-1.65	1e-07	GSTU20	Encodes glutathione transferase belonging to the tau class of GSTs.
AT2G29460	-1.94	0.01	GSTU4	Encodes glutathione transferase belonging to the tau class of GSTs
AT2G29480	1.85	4.64e-06	GSTU2	Encodes glutathione transferase belonging to the tau class of GSTs
AT2G29490	1.16	0.00135	GSTU1	Encodes glutathione transferase belonging to the tau class of GSTs
AT2G30860	-1.06	3.5e-05	GSTF9	Encodes glutathione transferase belonging to the phi class of GSTs.
AT3G03190	-1.19	0.00624	GSTF11	Encodes glutathione transferase belonging to the phi class of GSTs.
AT5G17220	-2.46	0.00682	TT19	Encodes glutathione transferase belonging to the phi class of GSTs.
AT5G62480	1.23	0.01	GSTU9	Encodes glutathione transferase belonging to the tau class of GSTs.
GO:0009682	induced systemic resistance		0.000969731
Gene ID	log2 (CK7d vs. PW7d)	Q value	Other name	Description
AT2G22330	-1.06	0.000984	CYP79B3	Encodes a cytochrome P450. Involved in tryptophan metabolism.
AT3G56400	-2.7	8.8e-10	WRKY70	Member of WRKY Transcription Factor; Group III.
AT4G12470	-1.09	0.000442	AZI1	Encodes AZI1 (AZELAIC ACID INDUCED 1).
AT4G31500	-1.26	8e-08	SUR2	Encodes an oxime-metabolizing enzyme in the biosynthetic pathway of glucosinolates.
AT4G39950	-1.93	4e-07	CYP79B2	Belongs to cytochrome P450 and is involved in tryptophan metabolism.
AT5G07690	-1.6	0.03	ATMYB29	Encodes a putative transcription factor (MYB29) that acts as a negative regulator of mitochondrial stress responses.
AT5G61420	-1.21	6.93e-06	ATMYB28	Encodes a nuclear localized member of the MYB transcription factor family.
GO:0042538	hyperosmotic salinity response		0.0016844
Gene ID	log2 (CK7d vs. PW7d)	Q value	Other name	Description
AT1G66350	-2.06	3e-10	RGL1	Negative regulator of GA responses, member of GRAS family of transcription factors.
AT1G69700	-1.09	0.000184	ATHVA22C	Part of the AtHVA22 family.
AT1G74520	-1.25	2.49e-05	ATHVA22A	Part of the AtHVA22a family.
AT2G43000	-2.26	0.04	NAC042	Encodes a NAC transcription factor induced by hydrogen peroxide (H2O2).
AT3G14440	-1.51	0.00383	ATNCED3	Encodes 9-cis-epoxycarotenoid dioxygenase, a key enzyme in the biosynthesis of abscisic acid.
AT3G19580	1.03	0.02	AZF2	Encodes zinc finger protein.
AT4G23600	-4.23	3.4e-11	JR2	Encodes cystine lyase which is expected to be involved in amino acid metabolism.
AT4G24960	-1.08	0.000992	HVA22D	Homologous to a eukaryote specific ABA- and stress-inducible gene first isolated from barley.
AT5G17490	-1.42	0.000607	RGL3	Encodes a DELLA subfamily member that acts as a negative regulator of GA signaling and as a coactivator of ABI3 to promote seed storage protein biosynthesis during the seed maturation stage.
AT5G46830	-5.27	1e-12	NIG1	Calcium-binding transcription factor involved in salt stress signaling.
AT5G49480	2.66	8.1e-14	CP1	AtCP1 encodes a novel Ca2+-binding protein, which shares sequence similarities with calmodulins.
AT5G52310	-2.16	0.01	COR78	cold regulated gene, the 5' region of cor78 has cis-acting regulatory elements that can impart cold-regulated gene expression The mRNA is cell-to-cell mobile.
AT5G59820	2.02	0.00309	ZAT12	Encodes a zinc finger protein involved in high light and cold acclimation.
GO:0009409	response to cold		0.00290672
Gene ID	log2 (CK7d vs. PW7d)	Q value	Other name	Description
AT1G01060	1.92	0.000558	LHY1	LHY encodes a myb-related putative transcription factor involved in circadian rhythm along with another myb transcription factor CCA1.
AT1G09350	-3.94	7e-07	GOLS3	Predicted to encode a galactinol synthase
AT1G20450	-1.11	8.83e-05	ERD10	Encodes a gene induced by low temperature and dehydration.
AT1G20620	-2.12	1.3e-22	ATCAT3	Catalase, catalyzes the breakdown of hydrogen peroxide (H2O2) into water and oxygen.
AT1G48500	1.2	8.6e-05	TIFY6A	Jasmonate zim domain transcription factor family protein.
AT1G74520	-1.25	2.49e-05	ATHVA22A	Part of the AtHVA22a family.
AT1G77120	-3.71	3.3e-26	ATADH1	Catalyzes the reduction of acetaldehyde using NADH as reductant.
AT2G30250	2.33	2e-09	WRKY25	member of WRKY Transcription Factor; Group I. Located in nucleus.
AT2G33380	-2.33	3.51e-05	ATCLO3	Encodes a calcium binding protein whose mRNA is induced upon treatment with NaCl, ABA and in response to desiccation.
AT2G37760	1.1	0.01	AKR4C8	Encodes an NADPH-dependent aldo-keto reductase that can act on a wide variety of substrates in vitro including aliphatic and aromatic aldehydes and steroids.
AT2G38750	-1.23	0.00013	ATANN4	Annexins are a family of calcium dependent membrane binding proteins though to be involved in Golgi mediated secretion.
AT2G38760	-1.22	0.000317	ATANN3	Annexins are calcium binding proteins that are localized in the cytoplasm.
AT2G42530	-2.37	0.00282	COR15B	Encodes COR15B, a protein that protects chloroplast membranes during freezing.
AT2G42540	-3.98	2.09e-05	ATCOR15A	A cold-regulated gene whose product is targeted to the chloroplast.
AT2G46830	1.09	0.02	ATCCA1	Encodes a transcriptional repressor that performs overlapping functions with LHY in a regulatory feedback loop that is closely associated with the circadian oscillator of Arabidopsis.
AT3G14210	-3.67	3.8e-76	ESM1	A semidominant QTL which has an epistatic effect on the Epithiospecifier gene.
AT3G16450	1.03	1.2e-13	JAL33	Mannose-binding lectin superfamily protein.
AT3G22370	1.23	0.00247	AOX1A	Encodes AOX1a, an isoform of alternative oxidase that is expressed in rosettes, flowers, and root.
AT3G25770	-1.15	2.07e-05	AOC2	Encodes allene oxide cyclase. One of four genes in Arabidopsis that encode this enzyme, which catalyzes an essential step in jasmonic acid biosynthesis.
AT3G43190	-2.57	9.9e-10	ATSUS4	Encodes a protein with sucrose synthase activity (SUS4); involved in fermentation.
AT3G48360	2.82	2.46e-06	ATBT2	Encodes a protein (BT2) that is an essential component of the TAC1-mediated telomerase activation pathway.
AT3G50260	1.07	0.00484	CEJ1	Encodes a member of the DREB subfamily A-5 of ERF/AP2 transcription factor family.
AT3G55990	-1.04	0.00517	ESK1	Encodes ESK1 (Eskimo1). A member of a large gene family of DUF231 domain proteins whose members encode a total of 45 proteins of unknown function.
AT4G24960	-1.08	0.000992	HVA22D	Homologous to a eukaryote specific ABA- and stress-inducible gene first isolated from barley.
AT4G25480	-2.85	1.52e-06	ATCBF3	Encodes a member of the DREB subfamily A-1 of ERF/AP2 transcription factor family (CBF3).
AT4G25490	-2.61	0.01	DREB1B	Transcriptional activator that binds to the DRE/CRT regulatory element and induces COR (cold-regulated) gene expression increasing plant freezing tolerance.
AT4G33980	1.17	1e-09	COR28	Acts with COR27 as a key regulator in the COP1-HY5 regulatory hub by regulating HY5 activity to ensure proper skotomorphogenic growth in the dark and photomorphogenic development in the light.
AT4G34150	1.02	0.000275		Calcium-dependent lipid-binding (CaLB domain) family protein
AT4G35090	1.82	0.00206	CAT2	Encodes a peroxisomal catalase, highly expressed in bolts and leaves.
AT4G37610	2.15	2e-07	BT5	BTB and TAZ domain protein. Located in cytoplasm and expressed in fruit, flower and leaves.
AT5G06760	-1.44	0.02	ATLEA4-5	Encodes LEA4-5, a member of the Late Embryogenesis Abundant (LEA) proteins which typically accumulate in response to low water availability conditions imposed during development or by the environment.
AT5G15960	-3.92	5.24e-05	KIN1	cold and ABA inducible protein kin1, possibly functions as an anti-freeze protein.
AT5G42900	1.18	1e-07	COR27	Acts with COR28 as a key regulator in the COP1-HY5 regulatory hub by regulating HY5 activity to ensure proper skotomorphogenic growth in the dark and photomorphogenic development in the light.
AT5G52310	-2.16	0.01	COR78	cold regulated gene, the 5' region of cor78 has cis-acting regulatory elements that can impart cold-regulated gene expression The mRNA is cell-to-cell mobile.
AT5G54470	-1.2	0.02	BBX29	B-Box transcription factor (TF) family protein which integrates photomorphogenic signaling with defense responses by promoting flavonoid, sinapate and glucosinolate accumulation in leavees.
AT5G57560	2.29	0.03	ATXTH22	Encodes a cell wall-modifying enzyme, rapidly upregulated in response to environmental stimuli.
AT5G58670	-1.7	1.07e-06	PLC1	phosphatidylinositol-specific phospholipase C is induced to a significant extent under various environmental stresses.
AT5G58770	1.68	0.00178	CPT7	AtCPT7 synthesizes medium-chain polyprenols of approximately 55 carbons in length.
AT5G58780	-1.4	0.03	ATCPT5	Encodes a novel Z,E-mixed heptaprenyl diphosphate (Z,E-HepPP) synthase, which may be responsible for short-chain betulaprenols.
AT5G59820	2.02	0.00309	ZAT12	Encodes a zinc finger protein involved in high light and cold acclimation.
GO:0009737	response to abscisic acid		0.00290672
Gene ID	log2 (CK7d vs. PW7d)	Q value	Other name	Description
AT1G12480	1.06	0.00926	SLAC1	Encodes a membrane protein with 10 predicted transmembrane helices.
AT1G18100	-1.36	0.01	E12A11	Encodes a member of the FT and TFL1 family of phosphatidylethanolamine-binding proteins.
AT1G20450	-1.11	8.83e-05	ERD10	Encodes a gene induced by low temperature and dehydration.
AT1G29395	-4.33	2.9e-11	DEG25	Integral membrane protein in the inner envelope of chloroplasts.
AT1G47510	-4.2	0.0061	5PTASE11	Encodes a phosphatidylinositol polyphosphate 5-phosphatase.
AT1G52400	-3.17	1.29e-06	ATBG1	encodes a member of glycosyl hydrolase family 1, located in inducible ER bodies which were formed after wounding, required in inducible ER body formation The mRNA is cell-to-cell mobile.
AT1G66350	-2.06	3e-10	RGL1	Negative regulator of GA responses, member of GRAS family of transcription factors.
AT1G69260	-1.31	0.01	AFP1	ABI five binding protein
AT1G69700	-1.09	0.000184	ATHVA22C	Part of the AtHVA22 family. Protein expression is ABA- and stress-inducible.
AT1G74520	-1.25	2.49e-05	ATHVA22A	Part of the AtHVA22a family.
AT1G77120	-3.71	3.3e-26	ATADH1	Catalyzes the reduction of acetaldehyde using NADH as reductant.
AT2G16850	-1.02	0.02	PIP2	plasma membrane intrinsic protein 2
AT2G26980	1.74	9.2e-16	SNRK3.17	encodes a serine-threonine protein kinase whose expression increases in response to abscisic acid, cold, drought, high salt, and wounding conditions.
AT2G33380	-2.33	3.51e-05	ATCLO3	Encodes a calcium binding protein whose mRNA is induced upon treatment with NaCl, ABA and in response to desiccation.
AT2G38750	-1.23	0.00013	ATANN4	Annexins are a family of calcium dependent membrane binding proteins though to be involved in Golgi mediated secretion.
AT2G38940	-1.05	0.00051	ATPT2	Encodes Pht1;4, a member of the Pht1 family of phosphate transporters.
AT2G40340	2.57	4e-13	ERF48	Encodes a member of the DREB subfamily A-2 of ERF/AP2 transcription factor family.
AT2G41870	-1.6	6e-09	ATREM4.2	Remorin family protein
AT2G42530	-2.37	0.00282	COR15B	Encodes COR15B, a protein that protects chloroplast membranes during freezing.
AT2G42540	-3.98	2.09e-05	ATCOR15A	A cold-regulated gene whose product is targeted to the chloroplast.
AT2G46270	-1.07	0.000187	GBF3	encodes a bZIP G-box binding protein whose expression is induced by ABA.
AT3G11050	1.22	0.00662	FERRITIN 2	ferritin 2
AT3G19580	1.03	0.02	AZF2	Encodes zinc finger protein.
AT3G22060	1.71	0.000241		contains Pfam profile: PF01657 Domain of unknown function.
AT3G22231	-7.05	9e-08	PCM4	Encodes a member of a novel 6 member Arabidopsis gene family.
AT3G26830	-1.33	0.000522	CYP71B15	Mutations in pad3 are defective in biosynthesis of the indole derived phytoalexin camalexin.
AT3G48360	2.82	2.46e-06	ATBT2	Encodes a protein (BT2) that is an essential component of the TAC1-mediated telomerase activation pathway.
AT3G59220	-1.04	0.00258	ATPIRIN1	encodes a cupin-domain containing protein that is similar to pirins which interact with a CCAAT box binding transcription factor.
AT4G19810	-1.44	1.99e-06	CHIC	ChiC encodes a Class V chitinase that is a part of glycoside hydrolase family 18 based on CAZy groupings.
AT4G23600	-4.23	3.4e-11	JR2	Encodes cystine lyase which is expected to be involved in amino acid metabolism.
AT4G24960	-1.08	0.000992	HVA22D	Homologous to a eukaryote specific ABA- and stress-inducible gene first isolated from barley. Groups in one subfamily with ATHVA22E.
AT4G33980	1.17	1e-09	COR28	Acts with COR27 as a key regulator in the COP1-HY5 regulatory hub by regulating HY5 activity to ensure proper skotomorphogenic growth in the dark and photomorphogenic development in the light.
AT4G37050	2.01	0.0063	PLP4	Patatin-related phospholipase A.
AT5G15960	-3.92	5.24e-05	KIN1	cold and ABA inducible protein kin1, possibly functions as an anti-freeze protein.
AT5G15970	-3.39	0.000171	ATCOR6.6	Encodes a gene that can be induced by cold and abscisic acid and may be involved in cold acclimation and salt tolerance.
AT5G17490	-1.42	0.000607	RGL3	Encodes a DELLA subfamily member that acts as a negative regulator of GA signaling and as a coactivator of ABI3 to promote seed storage protein biosynthesis during the seed maturation stage.
AT5G17640	1.19	3.4e-05	ASG1	Expression of this gene is induced by abscisic acid and salt stress.
AT5G25980	-3.19	0.00482	TGG2	Myrosinase (thioglucoside glucohydrolase) gene involved in glucosinoloate metabolism. The mRNA is cell-to-cell mobile.
AT5G42900	1.18	1e-07	COR27	Acts with COR28 as a key regulator in the COP1-HY5 regulatory hub by regulating HY5 activity to ensure proper skotomorphogenic growth in the dark and photomorphogenic development in the light.
AT5G44120	3.39	0.00888	ATCRA1	Encodes a 12S seed storage protein.
AT5G45820	1.32	0.05	SNRK3.6	Encodes a CBL-interacting serine/threonine protein kinase comprised of an N-terminal kinase catalytic domain similar to SNF1/AMPK and a unique C-terminal regulatory domain.
AT5G48310	-1.17	0.00438	RASD1	Protein of unknown function that may be involved in stress response.
[truncated: 136 more rows]

## Sheet: Data Set 2 Sheet 1-2
Sheet 1-2 CK7d vs. PW7d upregulated DEGs
[truncated: 205 more rows]

[truncated: 13 more sheets: Data Set 2 Sheet 1-3, Data Set 2 Sheet 2-1, Data Set 2 Sheet 2-2, Data Set 2 Sheet 2-3, Data Set 2 Sheet 3-1, Data Set 2 Sheet 3-2, Data Set 2 Sheet 3-3, Data Set 2 Sheet 4-1, Data Set 2 Sheet 4-2, Data Set 2 Sheet 4-3, Data Set 2 Sheet 5-1, Data Set 2 Sheet 5-2, Data Set 2 Sheet 5-3]
