# Supplementary material for: Beware of Sealing Film of Petri Dishes!—Alters the Expression of a Large Number of Genes
Source: Int J Mol Sci. 2025 Jun 7;26(12):5484. doi: 10.3390/ijms26125484 (PMC12193506; doi:10.3390/ijms26125484)
Supplement: Supplementary file 1 [file ijms-26-05484-s001.zip › Table S1&2.xlsx]

## Sheet: Table S1
Table S1. Summary of transcriptome sequencing
Sample	Repeat	Total Clean Reads (M)	Clean Reads Q20 (%)	Clean Reads Q30 (%)	Total Mapping (%)	Uniquely Mapping (%)	Number of Expressed Genes
CK7d	1	44.89	98.75	95.32	98.39	96.44	18802
	2	44.84	98.77	95.44	98.43	96.5	18553
	3	44.89	98.6	94.78	98.17	96.18	18670
PW7d	1	44.93	98.84	95.65	98.6	96.5	18465
	2	44.82	98.91	95.97	98.23	96.21	18335
	3	44.87	98.82	95.61	97.81	95.74	18401
PF7d	1	44.94	98.77	95.38	98.26	96.2	18555
	2	45.02	98.84	95.62	98.84	96.75	18580
	3	45.09	98.75	95.27	98.68	96.61	18743
ST7d	1	44.74	98.82	95.62	98.21	96.31	18607
	2	44.9	98.83	95.64	98.5	96.53	18857
	3	44.99	98.76	95.38	98.39	96.41	18823
CK14d	1	44.78	98.73	95.25	98.17	96.36	19097
	2	44.8	98.63	94.82	98.15	96.28	19213
	3	44.95	98.59	94.72	98.32	96.48	18975
PW14d	1	44.87	98.79	95.5	98.34	96.39	18878
	2	44.83	98.75	95.32	97.8	95.83	18913
	3	44.9	98.73	95.28	98.22	96.23	18982
PF14d	1	44.91	98.8	95.5	98.42	96.41	18391
	2	44.98	98.77	95.41	98.41	96.44	18763
	3	44.77	98.91	95.94	98.71	96.72	18566
ST14d	1	44.69	98.77	95.35	98.04	96.18	19037
	2	44.67	98.73	95.2	98.05	96.2	18946
	3	45	98.67	94.97	98.09	96.17	18969

## Sheet: Table S2
	Table S2. qRT-PCR primers
	Name	Sequences (5'-3')
	AT4G31870 Forward	AATGCTGGTGGTTTCCTTGG
	AT4G31870 Reverse	AAGGAGAAGTTGTGGGAGGG
	AT5G16970 Forward	CTTGGAGTTTGTGCTTCCCC
	AT5G16970 Reverse	AGAGTCCCACAAGAGCTTCG
	AT5G16980 Forward	GGGTATAGTTGCATGGGAGGA
	AT5G16980 Reverse	CGAGAAGTCCAGTGTAGTAAGA
	AT5G16960 Forward	CGATCAACAAGCAAGTCGTG
	AT5G16960 Reverse	ACGCCGTCATAGATCCCTTT
	AT3G49960 Forward	TTCACGGATGGTCGCTCTAG
	AT3G49960 Reverse	CACCACAATCACGACGGATG
	AT1G77120 Forward	CGAGGAGGGATGATTCACGA
	AT1G77120 Reverse	AGCAACCTGACCAGAGTGAA
	AT2G16060 Forward	TGAAGGAAAGATTGTGTTCACAG
	AT2G16060 Reverse	TGAGACCTAATTCAGCTGAGTTT
	Actin Forward	CCATCCAAGCTGTTCTCTCC
	Actin Reverse	AGACACACCATCACCAGAATCC
